# Supplementary material for: Genomic exploration of coral-associated bacteria: identifying probiotic candidates to increase coral bleaching resilience in Galaxea fascicularis
Source: Microbiome. 2023 Aug 19;11:185. doi: 10.1186/s40168-023-01622-x (PMC10439622; doi:10.1186/s40168-023-01622-x)
Supplement: Supplementary file 3 — Additional file 2. [file 40168_2023_1622_MOESM2_ESM.xlsx]

## Sheet: Tabelle1
Bin_ID	BioSample_accession_ID	CheckM_taxonomy	Completeness	Contamination	GC	GC (percent)	GC std	Genome size	Genome size(Mb)	Contigs#	Longest contig	N50 (contigs)	Coding density	Coding density(percent)	Predicted genes#	GTDB_domain	GTDB_Phylum	GTDB_Class	GTDB_Order	GTDB_Family	GTDB_Genus	GTDB_species	16S rRNA gene	NCBI closest hit (16S rRNA gene)	Glutathione synthesis, gshAB PF04262 & PF02955, PF02951	ß-Carotene and zeaxanthin synthesis, crtY crtZ, PF04116 & PF18916	Mannitol synthesis mtlK mtlD PF01232, PF08125	SOD MnFe PF00081& PF2777	DMS synthesis dddQ PF16867	DMSP synthesis, dsyB, PF00891, PF16864	Peroxinitrite reduction, ahpC, PF10417	Nitric oxide reduction, hmp, PF00970 & PF00175 & PF00042	Nitric oxide reduction, norBC, PF00115, PF00034	Nitrous oxide reduction, nosZ, PF18764, PF18793	SemiSWEET, PF04193, PF03083	Total_Ank	Total_WD40
DMG2200282	SAMN33561595	f__Flavobacteriaceae	99.47	0	0.35334	35.334	0.0407217	2878253	2.87825	25	883857	607454	0.922644	92.2644	2660	d__Bacteria	p__Bacteroidota	c__Bacteroidia	o__Flavobacteriales	f__Flavobacteriaceae	g__Nonlabens	s__Nonlabens tegetincola	1	Nonlabens tegetincola strain NBRC 100970	0	0	0	0	0	1	1	0	1	0	0	3	0
DMG2200283	SAMN33561596	f__Vibrionaceae	100	0.13624	0.445355	44.5355	0.0274458	5080370	5.08037	63	467721	202398	0.868438	86.8438	4585	d__Bacteria	p__Proteobacteria	c__Gammaproteobacteria	o__Enterobacterales	f__Vibrionaceae	g__Vibrio	s__Vibrio alginolyticus	2	Vibrio alginolyticus strain NBRC 15630	1	0	1	0	0	1	1	1	1	0	0	0	0
DMG2200284	SAMN33561597	c__Gammaproteobacteria	100	0.16835	0.446302	44.6302	0.0324834	4733931	4.73393	16	1162615	741842	0.885715	88.5715	4019	d__Bacteria	p__Proteobacteria	c__Gammaproteobacteria	o__Enterobacterales	f__Alteromonadaceae	g__Alteromonas	s__Alteromonas macleodii	1	Alteromonas macleodii strain 107	1	0	1	0	0	0	1	0	1	0	0	2	0
DMG2200285	SAMN33561598	c__Gammaproteobacteria	100	0.841751	0.444692	44.4692	0.0317445	5005003	5.005	56	419445	225639	0.88344	88.344	4390	d__Bacteria	p__Proteobacteria	c__Gammaproteobacteria	o__Enterobacterales	f__Alteromonadaceae	g__Alteromonas	s__Alteromonas macleodii	1	Alteromonas australica strain H 17	1	0	1	0	0	0	1	0	1	0	0	2	0
DMG2200286	SAMN33561599	f__Flavobacteriaceae	99.6644	1.10259	0.386708	38.6708	0.0627772	4338826	4.33883	74	352835	184082	0.89543	89.543	3944	d__Bacteria	p__Bacteroidota	c__Bacteroidia	o__Flavobacteriales	f__Flavobacteriaceae	g__Tenacibaculum	s__	0	NA	0	1	0	0	0	0	0	1	1	0	0	2	1
DMG2200287	SAMN33561600	g__Vibrio	99.4709	1.13505	0.457284	45.7284	0.0313457	5819502	5.8195	86	318363	115423	0.884672	88.4672	5453	d__Bacteria	p__Proteobacteria	c__Gammaproteobacteria	o__Enterobacterales	f__Vibrionaceae	g__Vibrio	s__	0	NA	1	0	1	1	0	1	1	1	1	0	0	0	1
DMG2200288	SAMN33561601	f__Rhodobacteraceae	99.574	0.625666	0.58419	58.419	0.0260163	4809695	4.80969	59	568612	182669	0.902116	90.2116	4720	d__Bacteria	p__Proteobacteria	c__Alphaproteobacteria	o__Rhodobacterales	f__Rhodobacteraceae	g__Ruegeria	s__	1	Ruegeria conchae strain TW15	0	0	1	0	1	0	1	0	1	1	0	1	0
DMG2200289	SAMN33561602	f__Rhodobacteraceae	99.4675	0	0.587162	58.7162	0.0378097	4680762	4.68076	47	460691	214335	0.900938	90.0938	4509	d__Bacteria	p__Proteobacteria	c__Alphaproteobacteria	o__Rhodobacterales	f__Rhodobacteraceae	g__Ruegeria	s__Ruegeria arenilitoris_C	1	Ruegeria arenilitoris strain G-M8	0	0	1	0	1	0	0	0	1	1	0	1	1
DMG2200290	SAMN33561603	o__Sphingomonadales	99.1354	0.113766	0.653752	65.3752	0.0176569	2587701	2.5877	40	207367	97344	0.919783	91.9783	2534	d__Bacteria	p__Proteobacteria	c__Alphaproteobacteria	o__Sphingomonadales	f__Sphingomonadaceae	g__Alteriqipengyuania_A	s__Alteriqipengyuania_A marina	1	Blastomonas marina strain SSR2A-4-2	0	0	0	0	0	0	0	0	1	0	0	1	2
DMG2200291	SAMN33561604	f__Vibrionaceae	100	0.720125	0.44813	44.813	0.0235081	5293471	5.29347	53	442181	214879	0.870873	87.0873	4772	d__Bacteria	p__Proteobacteria	c__Gammaproteobacteria	o__Enterobacterales	f__Vibrionaceae	g__Vibrio	s__Vibrio rotiferianus	0	NA	1	0	1	1	0	0	1	0	1	0	0	1	1
DMG2200292	SAMN33561605	f__Rhodobacteraceae	99.3939	1.25541	0.629809	62.9809	0.0220603	3933972	3.93397	86	304675	111135	0.902882	90.2882	3840	d__Bacteria	p__Proteobacteria	c__Alphaproteobacteria	o__Rhodobacterales	f__Rhodobacteraceae	g__Aliiroseovarius	s__	2	Roseovarius aestuarii strain SMK-122	0	0	0	0	2	0	0	0	1	1	0	0	0
DMG2200293	SAMN33561606	c__Gammaproteobacteria	99.8878	1.04938	0.484431	48.4431	0.0451145	5504151	5.50415	81	453603	177409	0.895584	89.5584	4917	d__Bacteria	p__Proteobacteria	c__Gammaproteobacteria	o__Enterobacterales	f__Alteromonadaceae	g__Alteromonas	s__	1	Alteromonas oceani strain S35	1	0	1	0	0	0	0	0	1	0	0	1	1
DMG2200294	SAMN33561607	f__Vibrionaceae	100	0.220579	0.449539	44.9539	0.0297704	5710064	5.71006	73	639410	183107	0.867333	86.7333	5153	d__Bacteria	p__Proteobacteria	c__Gammaproteobacteria	o__Enterobacterales	f__Vibrionaceae	g__Vibrio	s__Vibrio harveyi	1	Vibrio alginolyticus strain NBRC 15630	1	0	1	1	0	1	1	0	1	0	0	2	0
DMG2200295	SAMN33561608	c__Gammaproteobacteria	100	0.589226	0.445872	44.5872	0.0277077	4599694	4.59969	79	289015	132952	0.877698	87.7698	4047	d__Bacteria	p__Proteobacteria	c__Gammaproteobacteria	o__Enterobacterales	f__Alteromonadaceae	g__Alteromonas	s__Alteromonas macleodii	0	NA	1	0	1	0	0	0	0	1	1	0	0	2	0
DMG2200296	SAMN33561609	o__Sphingomonadales	99.7936	0.170648	0.636098	63.6098	0.03039	3067951	3.06795	42	311772	183892	0.918083	91.8083	2942	d__Bacteria	p__Proteobacteria	c__Alphaproteobacteria	o__Sphingomonadales	f__Sphingomonadaceae	g__Qipengyuania	s__Qipengyuania flava	1	Qipengyuania flava strain SW-46	0	0	1	0	0	0	1	0	1	0	0	1	0
DMG2200297	SAMN33561610	o__Actinomycetales	99.5495	0.617761	0.730072	73.0072	0.0222189	3328791	3.32879	307	81521	16872	0.925083	92.5083	3239	d__Bacteria	p__Actinobacteriota	c__Actinomycetia	o__Actinomycetales	f__Dermatophilaceae	g__Marihabitans	s__Marihabitans melonis	1	Janibacter melonis strain CM2104	0	0	1	0	0	0	0	0	0	0	0	0	0
DMG2200298	SAMN33561611	g__Bacillus	99.5851	0.207469	0.414268	41.4268	0.0645185	3665957	3.66596	19	873965	497772	0.887158	88.7158	3754	d__Bacteria	p__Firmicutes	c__Bacilli	o__Bacillales	f__Bacillaceae	g__Bacillus	s__Bacillus safensis	1	Bacillus aerophilus strain 28K	0	0	1	1	0	0	0	0	0	0	0	0	1
DMG2200299	SAMN33561612	f__Rhodobacteraceae	99.574	0.86262	0.585853	58.5853	0.0329049	4476432	4.47643	78	404632	122141	0.914328	91.4328	4412	d__Bacteria	p__Proteobacteria	c__Alphaproteobacteria	o__Rhodobacterales	f__Rhodobacteraceae	g__Sulfitobacter	s__	1	Sulfitobacter noctilucicola strain NB-77	0	0	1	0	0	0	1	0	1	1	0	0	1
DMG2200300	SAMN33561613	o__Rhizobiales	99.6825	0	0.523438	52.3438	0.0433843	5892169	5.89217	36	804679	447345	0.871222	87.1222	5332	d__Bacteria	p__Proteobacteria	c__Alphaproteobacteria	o__Rhizobiales	f__Stappiaceae	g__Pseudovibrio	s__Pseudovibrio denitrificans	1	Pseudovibrio denitrificans strain DN34	1	0	1	0	0	0	1	0	1	1	1	2	0
DMG2200301	SAMN33561614	o__Sphingomonadales	99.7936	0.170648	0.636104	63.6104	0.0297727	3069994	3.06999	45	521340	168963	0.918229	91.8229	2945	d__Bacteria	p__Proteobacteria	c__Alphaproteobacteria	o__Sphingomonadales	f__Sphingomonadaceae	g__Qipengyuania	s__Qipengyuania flava	1	Qipengyuania flava strain SW-46	0	0	1	0	0	0	1	0	1	0	0	1	0
DMG2200302	SAMN33561615	f__Rhodobacteraceae	99.4195	0.0321234	0.593358	59.3358	0.020121	4160811	4.16081	51	462019	143968	0.885539	88.5539	3871	d__Bacteria	p__Proteobacteria	c__Alphaproteobacteria	o__Rhodobacterales	f__Rhodobacteraceae	g__Pseudophaeobacter	s__	1	Phaeobacter porticola strain P97	0	0	0	0	1	0	0	1	1	1	1	1	1
DMG2200303	SAMN33561616	s__algicola	99.67	0.49505	0.334682	33.4682	0.0210526	3456075	3.45607	42	489567	134278	0.922111	92.2111	3106	d__Bacteria	p__Bacteroidota	c__Bacteroidia	o__Flavobacteriales	f__Flavobacteriaceae	g__Winogradskyella	s__	1	Winogradskyella poriferorum strain UST030701-295	0	0	1	0	0	0	1	0	1	0	0	3	2
DMG2200304	SAMN33561617	c__Gammaproteobacteria	100	0.16835	0.445461	44.5461	0.0185179	4785815	4.78582	19	927974	331874	0.880202	88.0202	4112	d__Bacteria	p__Proteobacteria	c__Gammaproteobacteria	o__Enterobacterales	f__Alteromonadaceae	g__Alteromonas	s__Alteromonas macleodii	0	NA	1	0	1	0	0	0	1	0	1	0	0	2	1
DMG2200305	SAMN33561618	f__Rhodobacteraceae	99.47	0.41225	0.589868	58.9868	0.0246541	4313565	4.31356	47	329112	196042	0.887529	88.7529	4104	d__Bacteria	p__Proteobacteria	c__Alphaproteobacteria	o__Rhodobacterales	f__Rhodobacteraceae	g__Pseudophaeobacter	s__	1	Leisingera methylohalidivorans DSM 14336 strain MB2 16S ribosomal RNA, complete sequence	0	0	0	0	1	0	1	1	1	1	1	0	0
DMG2200306	SAMN33561619	o__Rhizobiales	100	0.949367	0.605421	60.5421	0.0565409	6434394	6.43439	51	595933	382376	0.880765	88.0765	5855	d__Bacteria	p__Proteobacteria	c__Alphaproteobacteria	o__Rhizobiales	f__Stappiaceae	g__Roseibium	s__	1	Roseibium album strain 5OM6	0	0	1	0	1	1	0	1	1	1	0	6	1
DMG2200307	SAMN33561620	f__Rhodobacteraceae	97.87	0.795983	0.563565	56.3565	0.0139003	3766172	3.76617	40	796611	143964	0.893639	89.3639	3629	d__Bacteria	p__Proteobacteria	c__Alphaproteobacteria	o__Rhodobacterales	f__Rhodobacteraceae	g__Epibacterium	s__Epibacterium aquimaris	1	Leisingera methylohalidivorans DSM 14336 strain MB2 16S ribosomal RNA, complete sequence	0	0	1	0	0	0	0	0	1	0	0	1	0
DMG2200308	SAMN33561621	s__algicola	99.0099	1.10011	0.437868	43.7868	0.0672252	3579973	3.57997	13	687270	522527	0.915545	91.5545	3241	d__Bacteria	p__Bacteroidota	c__Bacteroidia	o__Flavobacteriales	f__Flavobacteriaceae	g__Muricauda	s__Muricauda sp013407935	partial	Muricauda ruestringensis DSM 13258	0	1	0	0	0	0	1	0	1	1	0	3	3
DMG2200309	SAMN33561622	o__Actinomycetales	99.4819	1.5544	0.71127	71.127	0.0279624	4455111	4.45511	143	172694	53324	0.931537	93.1537	4415	d__Bacteria	p__Actinobacteriota	c__Actinomycetia	o__Propionibacteriales	f__Nocardioidaceae	g__Nocardioides	s__	partial	Nocardioides glacieisoli strain HLT3-15	0	1	0	0	0	0	0	0	0	0	0	1	0
DMG2200310	SAMN33561623	f__Rhodobacteraceae	100	0.706714	0.597916	59.7916	0.0222308	4756639	4.75664	98	246857	99296	0.895594	89.5594	4576	d__Bacteria	p__Proteobacteria	c__Alphaproteobacteria	o__Rhodobacterales	f__Rhodobacteraceae	g__Leisingera	s__	1	Leisingera methylohalidivorans DSM 14336 strain MB2 16S ribosomal RNA, complete sequence	0	0	0	0	2	0	0	1	1	1	1	0	1
DMG2200311	SAMN33561624	f__Rhodobacteraceae	98.935	0.383387	0.597835	59.7835	0.0149877	4131282	4.13128	40	682158	169070	0.901887	90.1887	3883	d__Bacteria	p__Proteobacteria	c__Alphaproteobacteria	o__Rhodobacterales	f__Rhodobacteraceae	g__Thalassobius	s__Thalassobius autumnalis	1	Thalassobius mediterraneus strain XSM19	0	0	1	0	0	0	0	0	1	0	0	1	2
DMG2200312	SAMN33561625	o__Actinomycetales	98.9899	0.505051	0.683157	68.3157	0.0180242	3894759	3.89476	97	330364	73710	0.929005	92.9005	3712	d__Bacteria	p__Actinobacteriota	c__Actinomycetia	o__Actinomycetales	f__Microbacteriaceae	g__Microbacterium	s__Microbacterium oxydans	1	Microbacterium oxydans strain DSM 20578	0	0	1	1	0	1	0	0	0	0	0	1	0
DMG2200313	SAMN33561626	c__Gammaproteobacteria	100	0.0718391	0.572115	57.2115	0.0320891	4391171	4.39117	40	969401	203665	0.916086	91.6086	4068	d__Bacteria	p__Proteobacteria	c__Gammaproteobacteria	o__Pseudomonadales	f__Oleiphilaceae	g__Marinobacter	s__Marinobacter salarius	1	Marinobacter algicola DG893	1	0	0	0	0	0	1	0	1	0	0	2	0
DMG2200314	SAMN33561627	c__Gammaproteobacteria	100	0.371747	0.577108	57.7108	0.0222487	3720724	3.72072	39	525344	167827	0.897029	89.7029	3385	d__Bacteria	p__Proteobacteria	c__Gammaproteobacteria	o__Pseudomonadales	f__Alcanivoracaceae	g__Alcanivorax	s__Alcanivorax profundi	1	Alcanivorax nanhaiticus strain 19-m-6	1	0	0	0	0	0	0	1	1	0	0	1	1
DMG2200315	SAMN33561628	f__Rhodobacteraceae	99.8403	0.905218	0.662876	66.2876	0.0359796	4272479	4.27248	80	222427	89380	0.912592	91.2592	4163	d__Bacteria	p__Proteobacteria	c__Alphaproteobacteria	o__Rhodobacterales	f__Rhodobacteraceae	g__Cribrihabitans	s__	1	Cribrihabitans marinus strain CZ-AM5	0	0	1	0	1	0	0	0	1	1	0	1	0
DMG2200316	SAMN33561629	f__Rhodobacteraceae	99.3078	0.479233	0.586915	58.6915	0.023475	4337287	4.33729	56	394199	137475	0.903662	90.3662	4225	d__Bacteria	p__Proteobacteria	c__Alphaproteobacteria	o__Rhodobacterales	f__Rhodobacteraceae	g__Ruegeria	s__	1	Ruegeria arenilitoris strain G-M8	0	0	1	0	1	0	1	0	1	0	0	0	0
DMG2200317	SAMN33561630	g__Bacillus	99.5851	0.207469	0.414382	41.4382	0.0516452	3661721	3.66172	29	551235	226622	0.887112	88.7112	3752	d__Bacteria	p__Firmicutes	c__Bacilli	o__Bacillales	f__Bacillaceae	g__Bacillus	s__Bacillus safensis	1	Bacillus aerophilus strain 28K	0	0	1	1	0	0	0	0	0	0	0	0	1
DMG2200318	SAMN33561631	g__Vibrio	100	0.505165	0.457609	45.7609	0.0128193	4740090	4.74009	56	624045	162982	0.887753	88.7753	4313	d__Bacteria	p__Proteobacteria	c__Gammaproteobacteria	o__Enterobacterales	f__Vibrionaceae	g__Vibrio	s__Vibrio brasiliensis	1	Vibrio brasiliensis LMG 20546	1	0	1	0	0	1	1	0	1	0	0	1	0
DMG2200319	SAMN33561632	c__Gammaproteobacteria	100	0.953984	0.446141	44.6141	0.0282895	4576464	4.57646	96	357678	105162	0.873776	87.3776	4069	d__Bacteria	p__Proteobacteria	c__Gammaproteobacteria	o__Enterobacterales	f__Alteromonadaceae	g__Alteromonas	s__Alteromonas macleodii	1	Alteromonas marina strain SW-47	1	0	1	0	0	0	1	0	1	0	0	0	1
DMG2200320	SAMN33561633	f__Rhodobacteraceae	99.574	0.887469	0.567891	56.7891	0.0236214	5381183	5.38118	57	501027	165402	0.895346	89.5346	5244	d__Bacteria	p__Proteobacteria	c__Alphaproteobacteria	o__Rhodobacterales	f__Rhodobacteraceae	g__Ruegeria	s__	1	Ruegeria marisrubri strain ZGT118	0	0	1	0	1	1	0	0	1	1	0	1	0
DMG2200321	SAMN33561634	f__Rhodobacteraceae	99.0415	0.354988	0.586326	58.6326	0.0162272	3570914	3.57091	41	396270	192626	0.897104	89.7104	3360	d__Bacteria	p__Proteobacteria	c__Alphaproteobacteria	o__Rhodobacterales	f__Rhodobacteraceae	g__Thalassobius	s__Thalassobius mediterraneus	partial	Thalassobius mediterraneus strain XSM19	0	0	0	0	0	0	0	0	1	0	0	0	1
DMG2200322	SAMN33561635	o__Sphingomonadales	99.818	0.511945	0.628992	62.8992	0.0148432	2982357	2.98236	19	666199	323874	0.921633	92.1633	2915	d__Bacteria	p__Proteobacteria	c__Alphaproteobacteria	o__Sphingomonadales	f__Sphingomonadaceae	g__Qipengyuania	s__	1	Qipengyuania aquimaris strain SW-110	0	0	0	0	0	0	0	0	1	0	0	1	1
DMG2200323	SAMN33561636	c__Gammaproteobacteria	100	0	0.572333	57.2333	0.0204643	4342402	4.3424	13	751745	532220	0.917633	91.7633	3997	d__Bacteria	p__Proteobacteria	c__Gammaproteobacteria	o__Pseudomonadales	f__Oleiphilaceae	g__Marinobacter	s__Marinobacter salsuginis	1	Marinobacter salsuginis SD-14B	1	0	0	0	0	1	1	0	1	1	0	2	1
DMG2200324	SAMN33561637	f__Rhodobacteraceae	99.574	0	0.578781	57.8781	0.0197604	4423446	4.42345	27	663515	282769	0.912801	91.2801	4297	d__Bacteria	p__Proteobacteria	c__Alphaproteobacteria	o__Rhodobacterales	f__Rhodobacteraceae	g__Ruegeria	s__Ruegeria arenilitoris_D	1	Ruegeria arenilitoris strain G-M8	0	0	1	0	1	0	1	0	1	1	0	1	0
DMG2200325	SAMN33561638	g__Bacillus	99.5851	0.207469	0.414295	41.4295	0.0462725	3665503	3.6655	10	1839810	1839810	0.887022	88.7022	3745	d__Bacteria	p__Firmicutes	c__Bacilli	o__Bacillales	f__Bacillaceae	g__Bacillus	s__Bacillus safensis	1	Bacillus aerophilus strain 28K	0	0	1	1	0	0	0	0	0	0	0	0	1
DMG2200326	SAMN33561639	f__Rhodobacteraceae	98.0831	0	0.581418	58.1418	0.027906	4332910	4.33291	31	642206	257600	0.911199	91.1199	4226	d__Bacteria	p__Proteobacteria	c__Alphaproteobacteria	o__Rhodobacterales	f__Rhodobacteraceae	g__Shimia	s__	1	Shimia marina strain CL-TA03	0	0	1	0	0	0	0	0	1	1	0	1	1
DMG2200327	SAMN33561640	g__Bacillus	99.5851	0.207469	0.41432	41.432	0.0631819	3664365	3.66437	20	965090	637234	0.887486	88.7486	3748	d__Bacteria	p__Firmicutes	c__Bacilli	o__Bacillales	f__Bacillaceae	g__Bacillus	s__Bacillus safensis	1	Bacillus aerophilus strain 28K	0	0	1	1	0	0	0	0	0	0	0	0	1
DMG2200328	SAMN33561641	f__Rhodobacteraceae	99.574	0	0.571239	57.1239	0.0257607	4289924	4.28992	42	460938	215794	0.904677	90.4677	4170	d__Bacteria	p__Proteobacteria	c__Alphaproteobacteria	o__Rhodobacterales	f__Rhodobacteraceae	g__Ruegeria	s__	1	Ruegeria profundi strain ZGT108	0	0	1	0	1	0	0	0	1	1	0	3	1
DMG2200329	SAMN33561642	f__Rhodobacteraceae	99.3876	0	0.565548	56.5548	0.0465312	5135456	5.13546	122	433443	247370	0.890179	89.0179	5077	d__Bacteria	p__Proteobacteria	c__Alphaproteobacteria	o__Rhodobacterales	f__Rhodobacteraceae	g__Ruegeria	s__Ruegeria atlantica_E	1	Ruegeria atlantica strain NBRC 15792	0	0	1	0	2	1	0	0	1	1	0	2	1
DMG2200330	SAMN33561643	f__Vibrionaceae	99.0463	1.07478	0.494133	49.4133	0.0396117	4934824	4.93482	55	595942	205487	0.86269	86.269	4425	d__Bacteria	p__Proteobacteria	c__Gammaproteobacteria	o__Enterobacterales	f__Vibrionaceae	g__Photobacterium	s__Photobacterium aquae	1	Photobacterium aquae strain AE6	1	0	0	1	0	1	0	0	1	0	0	2	1
DMG2200331	SAMN33561644	f__Rhodobacteraceae	99.6135	0.702811	0.586096	58.6096	0.0184191	4301402	4.3014	26	974606	464548	0.902462	90.2462	4285	d__Bacteria	p__Proteobacteria	c__Alphaproteobacteria	o__Rhodobacterales	f__Rhodobacteraceae	g__Roseovarius	s__	1	Roseovarius aestuarii strain SMK-122	0	0	0	0	2	1	0	0	1	0	0	1	1
DMG2200332	SAMN33561645	g__Bacillus	99.5851	0.207469	0.414286	41.4286	0.0420203	3665877	3.66588	12	1466797	862870	0.887525	88.7525	3749	d__Bacteria	p__Firmicutes	c__Bacilli	o__Bacillales	f__Bacillaceae	g__Bacillus	s__Bacillus safensis	1	Bacillus aerophilus strain 28K	0	0	1	1	0	0	0	0	0	0	0	0	1
DMG2200333	SAMN33561646	f__Rhodobacteraceae	100	0.798722	0.595735	59.5735	0.0213546	4062145	4.06215	98	288841	82771	0.909647	90.9647	3895	d__Bacteria	p__Proteobacteria	c__Alphaproteobacteria	o__Rhodobacterales	f__Rhodobacteraceae	g__JABSSA01	s__	1	Marimonas arenosa strain CAU 1311	0	0	1	0	1	0	1	0	1	0	0	0	1
DMG2200334	SAMN33561647	f__Rhodobacteraceae	97.7912	1.50602	0.676534	67.6534	0.0365085	4384556	4.38456	132	208607	53001	0.888999	88.8999	4120	d__Bacteria	p__Proteobacteria	c__Alphaproteobacteria	o__Rhodobacterales	f__Rhodobacteraceae	g__Roseivivax	s__Roseivivax marinus	1	Roseivivax marinus strain 22II-S10s	0	0	1	0	1	1	0	1	1	0	0	0	1
DMG2200335	SAMN33561648	o__Rhodospirillales	100	0.746269	0.476454	47.6454	0.0322596	3944625	3.94462	71	429959	114970	0.915968	91.5968	3829	d__Bacteria	p__Proteobacteria	c__Alphaproteobacteria	o__Rhodospirillales	f__Terasakiellaceae	g__Terasakiella	s__	1	Terasakiella brassicae strain B3	0	0	0	0	0	0	0	0	1	1	0	2	1
DMG2200336	SAMN33561649	g__Bacillus	99.5851	0.207469	0.414215	41.4215	0.0440379	3665666	3.66567	13	1595159	862784	0.88726	88.726	3748	d__Bacteria	p__Firmicutes	c__Bacilli	o__Bacillales	f__Bacillaceae	g__Bacillus	s__Bacillus safensis	1	Bacillus aerophilus strain 28K	0	0	1	1	0	0	0	0	0	0	0	0	1
DMG2200337	SAMN33561650	f__Vibrionaceae	100	0.13624	0.445347	44.5347	0.0303378	5083459	5.08346	73	311753	191188	0.868161	86.8161	4581	d__Bacteria	p__Proteobacteria	c__Gammaproteobacteria	o__Enterobacterales	f__Vibrionaceae	g__Vibrio	s__Vibrio alginolyticus	2	Vibrio alginolyticus strain NBRC 15630	1	0	1	0	0	1	1	1	1	0	0	0	0
DMG2200338	SAMN33561651	f__Vibrionaceae	100	0.0302755	0.445877	44.5877	0.0409446	5007472	5.00747	79	468334	126214	0.869882	86.9882	4478	d__Bacteria	p__Proteobacteria	c__Gammaproteobacteria	o__Enterobacterales	f__Vibrionaceae	g__Vibrio	s__Vibrio alginolyticus	2	Vibrio alginolyticus strain NBRC 15630	1	0	1	0	0	1	1	1	1	0	0	0	0
DMG2200339	SAMN33561652	f__Vibrionaceae	100	1.00963	0.448796	44.8796	0.0322923	5725535	5.72553	41	637701	296318	0.868005	86.8005	5127	d__Bacteria	p__Proteobacteria	c__Gammaproteobacteria	o__Enterobacterales	f__Vibrionaceae	g__Vibrio	s__Vibrio harveyi	partial	Vibrio alginolyticus strain NBRC 15630	1	0	1	0	0	1	1	1	1	0	0	1	1
DMG2200340	SAMN33561653	s__algicola	99.3234	0.165017	0.398436	39.8436	0.0361083	4553275	4.55328	20	833045	286188	0.921309	92.1309	3856	d__Bacteria	p__Bacteroidota	c__Bacteroidia	o__Flavobacteriales	f__Flavobacteriaceae	g__Euzebyella	s__Euzebyella sp014349235	1	Euzebyella saccharophila strain 7SM30	0	0	1	0	0	1	0	0	1	0	0	5	1
DMG2200341	SAMN33561654	o__Pseudomonadales	99.6337	0.274725	0.448622	44.8622	0.0277824	2983796	2.9838	80	203558	70328	0.832118	83.2118	2594	d__Bacteria	p__Proteobacteria	c__Gammaproteobacteria	o__Pseudomonadales	f__Moraxellaceae	g__Psychrobacter	s__Psychrobacter sp000511655	1	Psychrobacter alimentarius strain JG-100	1	0	0	0	0	0	0	0	1	0	1	0	0
DMG2200342	SAMN33561655	c__Gammaproteobacteria	100	1.02276	0.409783	40.9783	0.0364586	4853935	4.85393	85	382774	135469	0.899547	89.9547	4368	d__Bacteria	p__Proteobacteria	c__Gammaproteobacteria	o__Enterobacterales	f__Alteromonadaceae	g__Pseudoalteromonas	s__Pseudoalteromonas lipolytica_A	1	Pseudoalteromonas shioyasakiensis strain SE3	1	0	1	0	0	0	0	1	1	0	0	3	0
DMG2200343	SAMN33561656	c__Gammaproteobacteria	100	0.804598	0.611465	61.1465	0.024419	4049531	4.04953	33	590404	283550	0.910285	91.0285	3684	d__Bacteria	p__Proteobacteria	c__Gammaproteobacteria	o__Pseudomonadales	f__Pseudomonadaceae	g__Pseudomonas_D	s__Pseudomonas_D sp002296055	1	Halopseudomonas pachastrellae strain KMM 330	1	0	0	0	0	0	0	0	1	0	0	1	1
DMG2200344	SAMN33561657	o__Sphingomonadales	99.5904	0.341297	0.622487	62.2487	0.00572572	2918786	2.91879	5	1198208	680715	0.924954	92.4954	2832	d__Bacteria	p__Proteobacteria	c__Alphaproteobacteria	o__Sphingomonadales	f__Sphingomonadaceae	g__Qipengyuania	s__	1	Qipengyuania aquimaris strain SW-110	0	0	0	0	0	0	0	0	1	0	0	1	2
DMG2200345	SAMN33561658	o__Rhizobiales	100	0	0.524708	52.4708	0.0246237	5637714	5.63771	28	774934	434137	0.873534	87.3534	5055	d__Bacteria	p__Proteobacteria	c__Alphaproteobacteria	o__Rhizobiales	f__Stappiaceae	g__Pseudovibrio	s__Pseudovibrio denitrificans	1	Pseudovibrio denitrificans strain DN34	1	0	1	0	0	0	1	0	1	1	1	0	0
DMG2200346	SAMN33561659	f__Rhodobacteraceae	99.574	0	0.571267	57.1267	0.0255266	4291031	4.29103	42	471387	201965	0.90482	90.482	4174	d__Bacteria	p__Proteobacteria	c__Alphaproteobacteria	o__Rhodobacterales	f__Rhodobacteraceae	g__Ruegeria	s__	1	Ruegeria profundi strain ZGT108	0	0	1	0	1	0	0	0	1	1	0	3	1
DMG2200347	SAMN33561660	f__Rhodobacteraceae	99.4675	0	0.587998	58.7998	0.0556404	4794111	4.79411	44	478110	272785	0.902043	90.2043	4645	d__Bacteria	p__Proteobacteria	c__Alphaproteobacteria	o__Rhodobacterales	f__Rhodobacteraceae	g__Ruegeria	s__Ruegeria arenilitoris_C	1	Ruegeria arenilitoris strain G-M8	0	0	1	0	1	0	1	0	1	1	0	0	1
DMG2200348	SAMN33561661	g__Bacillus	99.5851	0.207469	0.414299	41.4299	0.0646858	3667077	3.66708	19	862878	662554	0.887139	88.7139	3752	d__Bacteria	p__Firmicutes	c__Bacilli	o__Bacillales	f__Bacillaceae	g__Bacillus	s__Bacillus safensis	1	Bacillus aerophilus strain 28K	0	0	1	0	0	0	0	0	0	0	0	0	1
DMG2200349	SAMN33561662	f__Flavobacteriaceae	99.47	0	0.352963	35.2963	0.0436471	2797848	2.79785	24	567495	444104	0.921587	92.1587	2588	d__Bacteria	p__Bacteroidota	c__Bacteroidia	o__Flavobacteriales	f__Flavobacteriaceae	g__Nonlabens	s__Nonlabens tegetincola	1	Nonlabens tegetincola strain NBRC 100970	0	0	0	0	0	0	0	0	1	0	0	3	0
DMG2200350	SAMN33561663	f__Rhodobacteraceae	98.8894	0	0.579292	57.9292	0.0299112	4579845	4.57984	60	503888	157879	0.893684	89.3684	4341	d__Bacteria	p__Proteobacteria	c__Alphaproteobacteria	o__Rhodobacterales	f__Rhodobacteraceae	g__Epibacterium	s__	1	Tritonibacter multivorans strain MD5	0	0	1	0	0	0	1	0	1	0	0	0	1
DMG2200351	SAMN33561664	g__Bacillus	99.5851	0.207469	0.415005	41.5005	0.0455458	3727615	3.72762	17	902983	827445	0.888642	88.8642	3787	d__Bacteria	p__Firmicutes	c__Bacilli	o__Bacillales	f__Bacillaceae	g__Bacillus	s__Bacillus pumilus	1	Bacillus zhangzhouensis strain MCCC 1A08372	0	0	1	0	0	0	0	0	0	0	0	0	1
DMG2200352	SAMN33561665	f__Rhodobacteraceae	99.7728	0	0.601113	60.1113	0.027468	4020275	4.02027	44	481622	130062	0.895544	89.5544	3795	d__Bacteria	p__Proteobacteria	c__Alphaproteobacteria	o__Rhodobacterales	f__Rhodobacteraceae	g__Phaeobacter	s__Phaeobacter italicus	1	Phaeobacter italicus strain LMG 24365	0	0	0	0	0	0	0	0	1	0	0	0	1
DMG2200353	SAMN33561666	c__Gammaproteobacteria	100	0.16835	0.447926	44.7926	0.0352805	4892568	4.89257	33	713412	339710	0.882989	88.2989	4320	d__Bacteria	p__Proteobacteria	c__Gammaproteobacteria	o__Enterobacterales	f__Alteromonadaceae	g__Alteromonas	s__Alteromonas macleodii	1	Alteromonas macleodii strain 107	1	0	1	0	0	0	1	0	1	0	0	3	2
DMG2200354	SAMN33561667	c__Gammaproteobacteria	100	0.841751	0.44573	44.573	0.0264465	4839658	4.83966	125	318595	79566	0.879109	87.9109	4247	d__Bacteria	p__Proteobacteria	c__Gammaproteobacteria	o__Enterobacterales	f__Alteromonadaceae	g__Alteromonas	s__Alteromonas macleodii	2	Alteromonas macleodii strain 107	1	0	1	0	0	0	0	0	1	0	0	2	0
DMG2200355	SAMN33561668	c__Gammaproteobacteria	99.8878	1.04938	0.484316	48.4316	0.0337591	5508108	5.50811	70	471385	205864	0.89563	89.563	4919	d__Bacteria	p__Proteobacteria	c__Gammaproteobacteria	o__Enterobacterales	f__Alteromonadaceae	g__Alteromonas	s__	1	Alteromonas oceani strain S35	1	0	1	0	0	0	0	0	1	0	0	1	1
DMG2200356	SAMN33561669	o__Sphingomonadales	99.7936	0.170648	0.636113	63.6113	0.029791	3069839	3.06984	47	311772	129107	0.91779	91.779	2947	d__Bacteria	p__Proteobacteria	c__Alphaproteobacteria	o__Sphingomonadales	f__Sphingomonadaceae	g__Qipengyuania	s__Qipengyuania flava	1	Qipengyuania flava strain SW-46	0	0	1	0	0	0	1	0	1	0	0	1	0
DMG2200357	SAMN33561670	f__Flavobacteriaceae	99.3522	0.0883392	0.352876	35.2876	0.0422971	2772162	2.77216	16	554145	534068	0.925206	92.5206	2551	d__Bacteria	p__Bacteroidota	c__Bacteroidia	o__Flavobacteriales	f__Flavobacteriaceae	g__Nonlabens	s__Nonlabens tegetincola	1	Nonlabens tegetincola strain NBRC 100970	0	0	0	0	0	0	0	0	1	0	0	3	0
DMG2200358	SAMN33561671	c__Gammaproteobacteria	100	0.16835	0.446743	44.6743	0.0479513	4599278	4.59928	27	1232045	318259	0.882224	88.2224	3938	d__Bacteria	p__Proteobacteria	c__Gammaproteobacteria	o__Enterobacterales	f__Alteromonadaceae	g__Alteromonas	s__Alteromonas macleodii	1	Alteromonas marina strain SW-47	1	0	1	0	0	0	1	0	1	0	0	2	0
DMG2200359	SAMN33561672	f__Rhodobacteraceae	99.2545	0.319489	0.573121	57.3121	0.0371225	5025152	5.02515	109	679231	194738	0.88851	88.851	5039	d__Bacteria	p__Proteobacteria	c__Alphaproteobacteria	o__Rhodobacterales	f__Rhodobacteraceae	g__Ruegeria	s__	1	Ruegeria conchae strain TW15	0	0	1	0	1	0	1	0	1	1	0	2	0
DMG2200360	SAMN33561673	o__Bacillales	99.4253	0	0.378354	37.8354	0.0382596	4115030	4.11503	42	417682	182661	0.862629	86.2629	4253	d__Bacteria	p__Firmicutes	c__Bacilli	o__Bacillales	f__Bacillaceae_H	g__Priestia	s__Priestia flexa	1	Priestia flexa strain IFO15715	0	0	1	0	0	0	1	0	0	0	0	0	0
DMG2200361	SAMN33561674	f__Rhodobacteraceae	99.3373	0.853414	0.6048	60.48	0.020727	4686642	4.68664	42	381240	169508	0.895446	89.5446	4552	d__Bacteria	p__Proteobacteria	c__Alphaproteobacteria	o__Rhodobacterales	f__Rhodobacteraceae	g__Roseovarius	s__	1	Roseovarius aestuarii strain SMK-122	0	0	0	0	1	1	0	0	1	0	1	1	1
DMG2200362	SAMN33561675	f__Flavobacteriaceae	99.6644	0.978747	0.300044	30.0044	0.0527326	3986676	3.98668	28	604235	319218	0.912137	91.2137	3704	d__Bacteria	p__Bacteroidota	c__Bacteroidia	o__Flavobacteriales	f__Flavobacteriaceae	g__Tenacibaculum	s__	1	Tenacibaculum aiptasiae strain a4	0	1	0	0	0	0	1	0	1	1	0	2	0
DMG2200363	SAMN33561676	f__Paenibacillaceae	99.8529	0.857843	0.463014	46.3014	0.037135	6925296	6.9253	43	1130253	391368	0.855432	85.5432	6298	d__Bacteria	p__Firmicutes	c__Bacilli	o__Paenibacillales	f__Paenibacillaceae	g__Paenibacillus	s__Paenibacillus sp000499205	partial	Paenibacillus barcinonensis strain BP-23	0	0	1	0	0	0	0	0	0	0	0	2	1
			99.5966	0.459676	0.516696	51.6696	0.0327136	4.33866e+06	4.33866	54.4756	593859	287528	0.895744	89.5744	4071.96
			0.447935	0.415575	0.098772	9.8772	0.0132044	865658	0.865658	41.5746	322574	261520	0.0195591	1.95591	754.067
