# Supplementary material for: Genomic exploration of coral-associated bacteria: identifying probiotic candidates to increase coral bleaching resilience in Galaxea fascicularis
Source: Microbiome. 2023 Aug 19;11:185. doi: 10.1186/s40168-023-01622-x (PMC10439622; doi:10.1186/s40168-023-01622-x)
Supplement: Supplementary file 4 — Additional file 3. [file 40168_2023_1622_MOESM3_ESM.xlsx]

## Sheet: Tabelle1
Genome_name	Module_summary_over	Module_summary_sub	Module_id	Module_name	Steps_found	Steps_needed	Percent_steps_found
DMG2200292	Carbohydrate metabolism	Central carbohydrate metabolism	M00001	Glycolysis (Embden-Meyerhof pathway), glucose => pyruvate	9	9	100
DMG2200308	Carbohydrate metabolism	Central carbohydrate metabolism	M00001	Glycolysis (Embden-Meyerhof pathway), glucose => pyruvate	9	9	100
DMG2200340	Carbohydrate metabolism	Central carbohydrate metabolism	M00001	Glycolysis (Embden-Meyerhof pathway), glucose => pyruvate	9	9	100
DMG2200282	Carbohydrate metabolism	Central carbohydrate metabolism	M00001	Glycolysis (Embden-Meyerhof pathway), glucose => pyruvate	8	9	88.89
DMG2200283	Carbohydrate metabolism	Central carbohydrate metabolism	M00001	Glycolysis (Embden-Meyerhof pathway), glucose => pyruvate	8	9	88.89
DMG2200284	Carbohydrate metabolism	Central carbohydrate metabolism	M00001	Glycolysis (Embden-Meyerhof pathway), glucose => pyruvate	8	9	88.89
DMG2200285	Carbohydrate metabolism	Central carbohydrate metabolism	M00001	Glycolysis (Embden-Meyerhof pathway), glucose => pyruvate	8	9	88.89
DMG2200286	Carbohydrate metabolism	Central carbohydrate metabolism	M00001	Glycolysis (Embden-Meyerhof pathway), glucose => pyruvate	8	9	88.89
DMG2200287	Carbohydrate metabolism	Central carbohydrate metabolism	M00001	Glycolysis (Embden-Meyerhof pathway), glucose => pyruvate	8	9	88.89
DMG2200291	Carbohydrate metabolism	Central carbohydrate metabolism	M00001	Glycolysis (Embden-Meyerhof pathway), glucose => pyruvate	8	9	88.89
DMG2200294	Carbohydrate metabolism	Central carbohydrate metabolism	M00001	Glycolysis (Embden-Meyerhof pathway), glucose => pyruvate	8	9	88.89
DMG2200295	Carbohydrate metabolism	Central carbohydrate metabolism	M00001	Glycolysis (Embden-Meyerhof pathway), glucose => pyruvate	8	9	88.89
DMG2200297	Carbohydrate metabolism	Central carbohydrate metabolism	M00001	Glycolysis (Embden-Meyerhof pathway), glucose => pyruvate	8	9	88.89
DMG2200298	Carbohydrate metabolism	Central carbohydrate metabolism	M00001	Glycolysis (Embden-Meyerhof pathway), glucose => pyruvate	8	9	88.89
DMG2200303	Carbohydrate metabolism	Central carbohydrate metabolism	M00001	Glycolysis (Embden-Meyerhof pathway), glucose => pyruvate	8	9	88.89
DMG2200304	Carbohydrate metabolism	Central carbohydrate metabolism	M00001	Glycolysis (Embden-Meyerhof pathway), glucose => pyruvate	8	9	88.89
DMG2200309	Carbohydrate metabolism	Central carbohydrate metabolism	M00001	Glycolysis (Embden-Meyerhof pathway), glucose => pyruvate	8	9	88.89
DMG2200312	Carbohydrate metabolism	Central carbohydrate metabolism	M00001	Glycolysis (Embden-Meyerhof pathway), glucose => pyruvate	8	9	88.89
DMG2200313	Carbohydrate metabolism	Central carbohydrate metabolism	M00001	Glycolysis (Embden-Meyerhof pathway), glucose => pyruvate	8	9	88.89
DMG2200315	Carbohydrate metabolism	Central carbohydrate metabolism	M00001	Glycolysis (Embden-Meyerhof pathway), glucose => pyruvate	8	9	88.89
DMG2200317	Carbohydrate metabolism	Central carbohydrate metabolism	M00001	Glycolysis (Embden-Meyerhof pathway), glucose => pyruvate	8	9	88.89
DMG2200318	Carbohydrate metabolism	Central carbohydrate metabolism	M00001	Glycolysis (Embden-Meyerhof pathway), glucose => pyruvate	8	9	88.89
DMG2200319	Carbohydrate metabolism	Central carbohydrate metabolism	M00001	Glycolysis (Embden-Meyerhof pathway), glucose => pyruvate	8	9	88.89
DMG2200323	Carbohydrate metabolism	Central carbohydrate metabolism	M00001	Glycolysis (Embden-Meyerhof pathway), glucose => pyruvate	8	9	88.89
DMG2200325	Carbohydrate metabolism	Central carbohydrate metabolism	M00001	Glycolysis (Embden-Meyerhof pathway), glucose => pyruvate	8	9	88.89
DMG2200326	Carbohydrate metabolism	Central carbohydrate metabolism	M00001	Glycolysis (Embden-Meyerhof pathway), glucose => pyruvate	8	9	88.89
DMG2200327	Carbohydrate metabolism	Central carbohydrate metabolism	M00001	Glycolysis (Embden-Meyerhof pathway), glucose => pyruvate	8	9	88.89
DMG2200329	Carbohydrate metabolism	Central carbohydrate metabolism	M00001	Glycolysis (Embden-Meyerhof pathway), glucose => pyruvate	8	9	88.89
DMG2200330	Carbohydrate metabolism	Central carbohydrate metabolism	M00001	Glycolysis (Embden-Meyerhof pathway), glucose => pyruvate	8	9	88.89
DMG2200332	Carbohydrate metabolism	Central carbohydrate metabolism	M00001	Glycolysis (Embden-Meyerhof pathway), glucose => pyruvate	8	9	88.89
DMG2200334	Carbohydrate metabolism	Central carbohydrate metabolism	M00001	Glycolysis (Embden-Meyerhof pathway), glucose => pyruvate	8	9	88.89
DMG2200336	Carbohydrate metabolism	Central carbohydrate metabolism	M00001	Glycolysis (Embden-Meyerhof pathway), glucose => pyruvate	8	9	88.89
DMG2200337	Carbohydrate metabolism	Central carbohydrate metabolism	M00001	Glycolysis (Embden-Meyerhof pathway), glucose => pyruvate	8	9	88.89
DMG2200338	Carbohydrate metabolism	Central carbohydrate metabolism	M00001	Glycolysis (Embden-Meyerhof pathway), glucose => pyruvate	8	9	88.89
DMG2200339	Carbohydrate metabolism	Central carbohydrate metabolism	M00001	Glycolysis (Embden-Meyerhof pathway), glucose => pyruvate	8	9	88.89
DMG2200342	Carbohydrate metabolism	Central carbohydrate metabolism	M00001	Glycolysis (Embden-Meyerhof pathway), glucose => pyruvate	8	9	88.89
DMG2200345	Carbohydrate metabolism	Central carbohydrate metabolism	M00001	Glycolysis (Embden-Meyerhof pathway), glucose => pyruvate	8	9	88.89
DMG2200348	Carbohydrate metabolism	Central carbohydrate metabolism	M00001	Glycolysis (Embden-Meyerhof pathway), glucose => pyruvate	8	9	88.89
DMG2200349	Carbohydrate metabolism	Central carbohydrate metabolism	M00001	Glycolysis (Embden-Meyerhof pathway), glucose => pyruvate	8	9	88.89
DMG2200351	Carbohydrate metabolism	Central carbohydrate metabolism	M00001	Glycolysis (Embden-Meyerhof pathway), glucose => pyruvate	8	9	88.89
DMG2200352	Carbohydrate metabolism	Central carbohydrate metabolism	M00001	Glycolysis (Embden-Meyerhof pathway), glucose => pyruvate	8	9	88.89
DMG2200353	Carbohydrate metabolism	Central carbohydrate metabolism	M00001	Glycolysis (Embden-Meyerhof pathway), glucose => pyruvate	8	9	88.89
DMG2200354	Carbohydrate metabolism	Central carbohydrate metabolism	M00001	Glycolysis (Embden-Meyerhof pathway), glucose => pyruvate	8	9	88.89
DMG2200357	Carbohydrate metabolism	Central carbohydrate metabolism	M00001	Glycolysis (Embden-Meyerhof pathway), glucose => pyruvate	8	9	88.89
DMG2200358	Carbohydrate metabolism	Central carbohydrate metabolism	M00001	Glycolysis (Embden-Meyerhof pathway), glucose => pyruvate	8	9	88.89
DMG2200360	Carbohydrate metabolism	Central carbohydrate metabolism	M00001	Glycolysis (Embden-Meyerhof pathway), glucose => pyruvate	8	9	88.89
DMG2200362	Carbohydrate metabolism	Central carbohydrate metabolism	M00001	Glycolysis (Embden-Meyerhof pathway), glucose => pyruvate	8	9	88.89
DMG2200363	Carbohydrate metabolism	Central carbohydrate metabolism	M00001	Glycolysis (Embden-Meyerhof pathway), glucose => pyruvate	8	9	88.89
DMG2200288	Carbohydrate metabolism	Central carbohydrate metabolism	M00001	Glycolysis (Embden-Meyerhof pathway), glucose => pyruvate	7	9	77.78
DMG2200289	Carbohydrate metabolism	Central carbohydrate metabolism	M00001	Glycolysis (Embden-Meyerhof pathway), glucose => pyruvate	7	9	77.78
DMG2200290	Carbohydrate metabolism	Central carbohydrate metabolism	M00001	Glycolysis (Embden-Meyerhof pathway), glucose => pyruvate	7	9	77.78
DMG2200293	Carbohydrate metabolism	Central carbohydrate metabolism	M00001	Glycolysis (Embden-Meyerhof pathway), glucose => pyruvate	7	9	77.78
DMG2200296	Carbohydrate metabolism	Central carbohydrate metabolism	M00001	Glycolysis (Embden-Meyerhof pathway), glucose => pyruvate	7	9	77.78
DMG2200300	Carbohydrate metabolism	Central carbohydrate metabolism	M00001	Glycolysis (Embden-Meyerhof pathway), glucose => pyruvate	7	9	77.78
DMG2200301	Carbohydrate metabolism	Central carbohydrate metabolism	M00001	Glycolysis (Embden-Meyerhof pathway), glucose => pyruvate	7	9	77.78
DMG2200302	Carbohydrate metabolism	Central carbohydrate metabolism	M00001	Glycolysis (Embden-Meyerhof pathway), glucose => pyruvate	7	9	77.78
DMG2200305	Carbohydrate metabolism	Central carbohydrate metabolism	M00001	Glycolysis (Embden-Meyerhof pathway), glucose => pyruvate	7	9	77.78
DMG2200306	Carbohydrate metabolism	Central carbohydrate metabolism	M00001	Glycolysis (Embden-Meyerhof pathway), glucose => pyruvate	7	9	77.78
DMG2200307	Carbohydrate metabolism	Central carbohydrate metabolism	M00001	Glycolysis (Embden-Meyerhof pathway), glucose => pyruvate	7	9	77.78
DMG2200310	Carbohydrate metabolism	Central carbohydrate metabolism	M00001	Glycolysis (Embden-Meyerhof pathway), glucose => pyruvate	7	9	77.78
DMG2200311	Carbohydrate metabolism	Central carbohydrate metabolism	M00001	Glycolysis (Embden-Meyerhof pathway), glucose => pyruvate	7	9	77.78
DMG2200314	Carbohydrate metabolism	Central carbohydrate metabolism	M00001	Glycolysis (Embden-Meyerhof pathway), glucose => pyruvate	7	9	77.78
DMG2200316	Carbohydrate metabolism	Central carbohydrate metabolism	M00001	Glycolysis (Embden-Meyerhof pathway), glucose => pyruvate	7	9	77.78
DMG2200320	Carbohydrate metabolism	Central carbohydrate metabolism	M00001	Glycolysis (Embden-Meyerhof pathway), glucose => pyruvate	7	9	77.78
DMG2200321	Carbohydrate metabolism	Central carbohydrate metabolism	M00001	Glycolysis (Embden-Meyerhof pathway), glucose => pyruvate	7	9	77.78
DMG2200322	Carbohydrate metabolism	Central carbohydrate metabolism	M00001	Glycolysis (Embden-Meyerhof pathway), glucose => pyruvate	7	9	77.78
DMG2200324	Carbohydrate metabolism	Central carbohydrate metabolism	M00001	Glycolysis (Embden-Meyerhof pathway), glucose => pyruvate	7	9	77.78
DMG2200328	Carbohydrate metabolism	Central carbohydrate metabolism	M00001	Glycolysis (Embden-Meyerhof pathway), glucose => pyruvate	7	9	77.78
DMG2200331	Carbohydrate metabolism	Central carbohydrate metabolism	M00001	Glycolysis (Embden-Meyerhof pathway), glucose => pyruvate	7	9	77.78
DMG2200333	Carbohydrate metabolism	Central carbohydrate metabolism	M00001	Glycolysis (Embden-Meyerhof pathway), glucose => pyruvate	7	9	77.78
DMG2200335	Carbohydrate metabolism	Central carbohydrate metabolism	M00001	Glycolysis (Embden-Meyerhof pathway), glucose => pyruvate	7	9	77.78
DMG2200344	Carbohydrate metabolism	Central carbohydrate metabolism	M00001	Glycolysis (Embden-Meyerhof pathway), glucose => pyruvate	7	9	77.78
DMG2200346	Carbohydrate metabolism	Central carbohydrate metabolism	M00001	Glycolysis (Embden-Meyerhof pathway), glucose => pyruvate	7	9	77.78
DMG2200347	Carbohydrate metabolism	Central carbohydrate metabolism	M00001	Glycolysis (Embden-Meyerhof pathway), glucose => pyruvate	7	9	77.78
DMG2200350	Carbohydrate metabolism	Central carbohydrate metabolism	M00001	Glycolysis (Embden-Meyerhof pathway), glucose => pyruvate	7	9	77.78
DMG2200355	Carbohydrate metabolism	Central carbohydrate metabolism	M00001	Glycolysis (Embden-Meyerhof pathway), glucose => pyruvate	7	9	77.78
DMG2200356	Carbohydrate metabolism	Central carbohydrate metabolism	M00001	Glycolysis (Embden-Meyerhof pathway), glucose => pyruvate	7	9	77.78
DMG2200361	Carbohydrate metabolism	Central carbohydrate metabolism	M00001	Glycolysis (Embden-Meyerhof pathway), glucose => pyruvate	7	9	77.78
DMG2200299	Carbohydrate metabolism	Central carbohydrate metabolism	M00001	Glycolysis (Embden-Meyerhof pathway), glucose => pyruvate	6	9	66.67
DMG2200343	Carbohydrate metabolism	Central carbohydrate metabolism	M00001	Glycolysis (Embden-Meyerhof pathway), glucose => pyruvate	6	9	66.67
DMG2200359	Carbohydrate metabolism	Central carbohydrate metabolism	M00001	Glycolysis (Embden-Meyerhof pathway), glucose => pyruvate	6	9	66.67
DMG2200341	Carbohydrate metabolism	Central carbohydrate metabolism	M00001	Glycolysis (Embden-Meyerhof pathway), glucose => pyruvate	4	9	44.44
DMG2200282	Carbohydrate metabolism	Central carbohydrate metabolism	M00002	Glycolysis, core module involving three-carbon compounds	5	5	100
DMG2200283	Carbohydrate metabolism	Central carbohydrate metabolism	M00002	Glycolysis, core module involving three-carbon compounds	5	5	100
DMG2200284	Carbohydrate metabolism	Central carbohydrate metabolism	M00002	Glycolysis, core module involving three-carbon compounds	5	5	100
DMG2200285	Carbohydrate metabolism	Central carbohydrate metabolism	M00002	Glycolysis, core module involving three-carbon compounds	5	5	100
DMG2200286	Carbohydrate metabolism	Central carbohydrate metabolism	M00002	Glycolysis, core module involving three-carbon compounds	5	5	100
DMG2200287	Carbohydrate metabolism	Central carbohydrate metabolism	M00002	Glycolysis, core module involving three-carbon compounds	5	5	100
DMG2200291	Carbohydrate metabolism	Central carbohydrate metabolism	M00002	Glycolysis, core module involving three-carbon compounds	5	5	100
DMG2200292	Carbohydrate metabolism	Central carbohydrate metabolism	M00002	Glycolysis, core module involving three-carbon compounds	5	5	100
DMG2200294	Carbohydrate metabolism	Central carbohydrate metabolism	M00002	Glycolysis, core module involving three-carbon compounds	5	5	100
DMG2200295	Carbohydrate metabolism	Central carbohydrate metabolism	M00002	Glycolysis, core module involving three-carbon compounds	5	5	100
DMG2200297	Carbohydrate metabolism	Central carbohydrate metabolism	M00002	Glycolysis, core module involving three-carbon compounds	5	5	100
DMG2200298	Carbohydrate metabolism	Central carbohydrate metabolism	M00002	Glycolysis, core module involving three-carbon compounds	5	5	100
DMG2200303	Carbohydrate metabolism	Central carbohydrate metabolism	M00002	Glycolysis, core module involving three-carbon compounds	5	5	100
DMG2200304	Carbohydrate metabolism	Central carbohydrate metabolism	M00002	Glycolysis, core module involving three-carbon compounds	5	5	100
DMG2200308	Carbohydrate metabolism	Central carbohydrate metabolism	M00002	Glycolysis, core module involving three-carbon compounds	5	5	100
DMG2200309	Carbohydrate metabolism	Central carbohydrate metabolism	M00002	Glycolysis, core module involving three-carbon compounds	5	5	100
DMG2200312	Carbohydrate metabolism	Central carbohydrate metabolism	M00002	Glycolysis, core module involving three-carbon compounds	5	5	100
DMG2200313	Carbohydrate metabolism	Central carbohydrate metabolism	M00002	Glycolysis, core module involving three-carbon compounds	5	5	100
DMG2200314	Carbohydrate metabolism	Central carbohydrate metabolism	M00002	Glycolysis, core module involving three-carbon compounds	5	5	100
DMG2200315	Carbohydrate metabolism	Central carbohydrate metabolism	M00002	Glycolysis, core module involving three-carbon compounds	5	5	100
DMG2200317	Carbohydrate metabolism	Central carbohydrate metabolism	M00002	Glycolysis, core module involving three-carbon compounds	5	5	100
DMG2200318	Carbohydrate metabolism	Central carbohydrate metabolism	M00002	Glycolysis, core module involving three-carbon compounds	5	5	100
DMG2200319	Carbohydrate metabolism	Central carbohydrate metabolism	M00002	Glycolysis, core module involving three-carbon compounds	5	5	100
DMG2200323	Carbohydrate metabolism	Central carbohydrate metabolism	M00002	Glycolysis, core module involving three-carbon compounds	5	5	100
DMG2200325	Carbohydrate metabolism	Central carbohydrate metabolism	M00002	Glycolysis, core module involving three-carbon compounds	5	5	100
DMG2200327	Carbohydrate metabolism	Central carbohydrate metabolism	M00002	Glycolysis, core module involving three-carbon compounds	5	5	100
DMG2200329	Carbohydrate metabolism	Central carbohydrate metabolism	M00002	Glycolysis, core module involving three-carbon compounds	5	5	100
DMG2200330	Carbohydrate metabolism	Central carbohydrate metabolism	M00002	Glycolysis, core module involving three-carbon compounds	5	5	100
DMG2200332	Carbohydrate metabolism	Central carbohydrate metabolism	M00002	Glycolysis, core module involving three-carbon compounds	5	5	100
DMG2200334	Carbohydrate metabolism	Central carbohydrate metabolism	M00002	Glycolysis, core module involving three-carbon compounds	5	5	100
DMG2200335	Carbohydrate metabolism	Central carbohydrate metabolism	M00002	Glycolysis, core module involving three-carbon compounds	5	5	100
DMG2200336	Carbohydrate metabolism	Central carbohydrate metabolism	M00002	Glycolysis, core module involving three-carbon compounds	5	5	100
DMG2200337	Carbohydrate metabolism	Central carbohydrate metabolism	M00002	Glycolysis, core module involving three-carbon compounds	5	5	100
DMG2200338	Carbohydrate metabolism	Central carbohydrate metabolism	M00002	Glycolysis, core module involving three-carbon compounds	5	5	100
DMG2200339	Carbohydrate metabolism	Central carbohydrate metabolism	M00002	Glycolysis, core module involving three-carbon compounds	5	5	100
DMG2200340	Carbohydrate metabolism	Central carbohydrate metabolism	M00002	Glycolysis, core module involving three-carbon compounds	5	5	100
DMG2200342	Carbohydrate metabolism	Central carbohydrate metabolism	M00002	Glycolysis, core module involving three-carbon compounds	5	5	100
DMG2200345	Carbohydrate metabolism	Central carbohydrate metabolism	M00002	Glycolysis, core module involving three-carbon compounds	5	5	100
DMG2200348	Carbohydrate metabolism	Central carbohydrate metabolism	M00002	Glycolysis, core module involving three-carbon compounds	5	5	100
DMG2200349	Carbohydrate metabolism	Central carbohydrate metabolism	M00002	Glycolysis, core module involving three-carbon compounds	5	5	100
DMG2200351	Carbohydrate metabolism	Central carbohydrate metabolism	M00002	Glycolysis, core module involving three-carbon compounds	5	5	100
DMG2200352	Carbohydrate metabolism	Central carbohydrate metabolism	M00002	Glycolysis, core module involving three-carbon compounds	5	5	100
DMG2200353	Carbohydrate metabolism	Central carbohydrate metabolism	M00002	Glycolysis, core module involving three-carbon compounds	5	5	100
DMG2200354	Carbohydrate metabolism	Central carbohydrate metabolism	M00002	Glycolysis, core module involving three-carbon compounds	5	5	100
DMG2200357	Carbohydrate metabolism	Central carbohydrate metabolism	M00002	Glycolysis, core module involving three-carbon compounds	5	5	100
DMG2200358	Carbohydrate metabolism	Central carbohydrate metabolism	M00002	Glycolysis, core module involving three-carbon compounds	5	5	100
DMG2200360	Carbohydrate metabolism	Central carbohydrate metabolism	M00002	Glycolysis, core module involving three-carbon compounds	5	5	100
DMG2200362	Carbohydrate metabolism	Central carbohydrate metabolism	M00002	Glycolysis, core module involving three-carbon compounds	5	5	100
DMG2200363	Carbohydrate metabolism	Central carbohydrate metabolism	M00002	Glycolysis, core module involving three-carbon compounds	5	5	100
DMG2200288	Carbohydrate metabolism	Central carbohydrate metabolism	M00002	Glycolysis, core module involving three-carbon compounds	4	5	80
DMG2200289	Carbohydrate metabolism	Central carbohydrate metabolism	M00002	Glycolysis, core module involving three-carbon compounds	4	5	80
DMG2200290	Carbohydrate metabolism	Central carbohydrate metabolism	M00002	Glycolysis, core module involving three-carbon compounds	4	5	80
DMG2200293	Carbohydrate metabolism	Central carbohydrate metabolism	M00002	Glycolysis, core module involving three-carbon compounds	4	5	80
DMG2200296	Carbohydrate metabolism	Central carbohydrate metabolism	M00002	Glycolysis, core module involving three-carbon compounds	4	5	80
DMG2200299	Carbohydrate metabolism	Central carbohydrate metabolism	M00002	Glycolysis, core module involving three-carbon compounds	4	5	80
DMG2200300	Carbohydrate metabolism	Central carbohydrate metabolism	M00002	Glycolysis, core module involving three-carbon compounds	4	5	80
DMG2200301	Carbohydrate metabolism	Central carbohydrate metabolism	M00002	Glycolysis, core module involving three-carbon compounds	4	5	80
DMG2200302	Carbohydrate metabolism	Central carbohydrate metabolism	M00002	Glycolysis, core module involving three-carbon compounds	4	5	80
DMG2200305	Carbohydrate metabolism	Central carbohydrate metabolism	M00002	Glycolysis, core module involving three-carbon compounds	4	5	80
DMG2200306	Carbohydrate metabolism	Central carbohydrate metabolism	M00002	Glycolysis, core module involving three-carbon compounds	4	5	80
DMG2200307	Carbohydrate metabolism	Central carbohydrate metabolism	M00002	Glycolysis, core module involving three-carbon compounds	4	5	80
DMG2200310	Carbohydrate metabolism	Central carbohydrate metabolism	M00002	Glycolysis, core module involving three-carbon compounds	4	5	80
DMG2200311	Carbohydrate metabolism	Central carbohydrate metabolism	M00002	Glycolysis, core module involving three-carbon compounds	4	5	80
DMG2200316	Carbohydrate metabolism	Central carbohydrate metabolism	M00002	Glycolysis, core module involving three-carbon compounds	4	5	80
DMG2200320	Carbohydrate metabolism	Central carbohydrate metabolism	M00002	Glycolysis, core module involving three-carbon compounds	4	5	80
DMG2200321	Carbohydrate metabolism	Central carbohydrate metabolism	M00002	Glycolysis, core module involving three-carbon compounds	4	5	80
DMG2200322	Carbohydrate metabolism	Central carbohydrate metabolism	M00002	Glycolysis, core module involving three-carbon compounds	4	5	80
DMG2200324	Carbohydrate metabolism	Central carbohydrate metabolism	M00002	Glycolysis, core module involving three-carbon compounds	4	5	80
DMG2200326	Carbohydrate metabolism	Central carbohydrate metabolism	M00002	Glycolysis, core module involving three-carbon compounds	4	5	80
DMG2200328	Carbohydrate metabolism	Central carbohydrate metabolism	M00002	Glycolysis, core module involving three-carbon compounds	4	5	80
DMG2200331	Carbohydrate metabolism	Central carbohydrate metabolism	M00002	Glycolysis, core module involving three-carbon compounds	4	5	80
DMG2200333	Carbohydrate metabolism	Central carbohydrate metabolism	M00002	Glycolysis, core module involving three-carbon compounds	4	5	80
DMG2200343	Carbohydrate metabolism	Central carbohydrate metabolism	M00002	Glycolysis, core module involving three-carbon compounds	4	5	80
DMG2200344	Carbohydrate metabolism	Central carbohydrate metabolism	M00002	Glycolysis, core module involving three-carbon compounds	4	5	80
DMG2200346	Carbohydrate metabolism	Central carbohydrate metabolism	M00002	Glycolysis, core module involving three-carbon compounds	4	5	80
DMG2200347	Carbohydrate metabolism	Central carbohydrate metabolism	M00002	Glycolysis, core module involving three-carbon compounds	4	5	80
DMG2200350	Carbohydrate metabolism	Central carbohydrate metabolism	M00002	Glycolysis, core module involving three-carbon compounds	4	5	80
DMG2200355	Carbohydrate metabolism	Central carbohydrate metabolism	M00002	Glycolysis, core module involving three-carbon compounds	4	5	80
DMG2200356	Carbohydrate metabolism	Central carbohydrate metabolism	M00002	Glycolysis, core module involving three-carbon compounds	4	5	80
DMG2200361	Carbohydrate metabolism	Central carbohydrate metabolism	M00002	Glycolysis, core module involving three-carbon compounds	4	5	80
DMG2200359	Carbohydrate metabolism	Central carbohydrate metabolism	M00002	Glycolysis, core module involving three-carbon compounds	3	5	60
DMG2200341	Carbohydrate metabolism	Central carbohydrate metabolism	M00002	Glycolysis, core module involving three-carbon compounds	2	5	40
DMG2200282	Carbohydrate metabolism	Central carbohydrate metabolism	M00003	Gluconeogenesis, oxaloacetate => fructose-6P	7	7	100
DMG2200283	Carbohydrate metabolism	Central carbohydrate metabolism	M00003	Gluconeogenesis, oxaloacetate => fructose-6P	7	7	100
DMG2200284	Carbohydrate metabolism	Central carbohydrate metabolism	M00003	Gluconeogenesis, oxaloacetate => fructose-6P	7	7	100
DMG2200285	Carbohydrate metabolism	Central carbohydrate metabolism	M00003	Gluconeogenesis, oxaloacetate => fructose-6P	7	7	100
DMG2200286	Carbohydrate metabolism	Central carbohydrate metabolism	M00003	Gluconeogenesis, oxaloacetate => fructose-6P	7	7	100
DMG2200287	Carbohydrate metabolism	Central carbohydrate metabolism	M00003	Gluconeogenesis, oxaloacetate => fructose-6P	7	7	100
DMG2200291	Carbohydrate metabolism	Central carbohydrate metabolism	M00003	Gluconeogenesis, oxaloacetate => fructose-6P	7	7	100
DMG2200292	Carbohydrate metabolism	Central carbohydrate metabolism	M00003	Gluconeogenesis, oxaloacetate => fructose-6P	7	7	100
DMG2200294	Carbohydrate metabolism	Central carbohydrate metabolism	M00003	Gluconeogenesis, oxaloacetate => fructose-6P	7	7	100
DMG2200295	Carbohydrate metabolism	Central carbohydrate metabolism	M00003	Gluconeogenesis, oxaloacetate => fructose-6P	7	7	100
DMG2200297	Carbohydrate metabolism	Central carbohydrate metabolism	M00003	Gluconeogenesis, oxaloacetate => fructose-6P	7	7	100
DMG2200298	Carbohydrate metabolism	Central carbohydrate metabolism	M00003	Gluconeogenesis, oxaloacetate => fructose-6P	7	7	100
DMG2200303	Carbohydrate metabolism	Central carbohydrate metabolism	M00003	Gluconeogenesis, oxaloacetate => fructose-6P	7	7	100
DMG2200304	Carbohydrate metabolism	Central carbohydrate metabolism	M00003	Gluconeogenesis, oxaloacetate => fructose-6P	7	7	100
DMG2200305	Carbohydrate metabolism	Central carbohydrate metabolism	M00003	Gluconeogenesis, oxaloacetate => fructose-6P	7	7	100
DMG2200308	Carbohydrate metabolism	Central carbohydrate metabolism	M00003	Gluconeogenesis, oxaloacetate => fructose-6P	7	7	100
DMG2200309	Carbohydrate metabolism	Central carbohydrate metabolism	M00003	Gluconeogenesis, oxaloacetate => fructose-6P	7	7	100
DMG2200312	Carbohydrate metabolism	Central carbohydrate metabolism	M00003	Gluconeogenesis, oxaloacetate => fructose-6P	7	7	100
DMG2200315	Carbohydrate metabolism	Central carbohydrate metabolism	M00003	Gluconeogenesis, oxaloacetate => fructose-6P	7	7	100
DMG2200317	Carbohydrate metabolism	Central carbohydrate metabolism	M00003	Gluconeogenesis, oxaloacetate => fructose-6P	7	7	100
DMG2200318	Carbohydrate metabolism	Central carbohydrate metabolism	M00003	Gluconeogenesis, oxaloacetate => fructose-6P	7	7	100
DMG2200319	Carbohydrate metabolism	Central carbohydrate metabolism	M00003	Gluconeogenesis, oxaloacetate => fructose-6P	7	7	100
DMG2200325	Carbohydrate metabolism	Central carbohydrate metabolism	M00003	Gluconeogenesis, oxaloacetate => fructose-6P	7	7	100
DMG2200327	Carbohydrate metabolism	Central carbohydrate metabolism	M00003	Gluconeogenesis, oxaloacetate => fructose-6P	7	7	100
DMG2200329	Carbohydrate metabolism	Central carbohydrate metabolism	M00003	Gluconeogenesis, oxaloacetate => fructose-6P	7	7	100
DMG2200330	Carbohydrate metabolism	Central carbohydrate metabolism	M00003	Gluconeogenesis, oxaloacetate => fructose-6P	7	7	100
DMG2200332	Carbohydrate metabolism	Central carbohydrate metabolism	M00003	Gluconeogenesis, oxaloacetate => fructose-6P	7	7	100
DMG2200334	Carbohydrate metabolism	Central carbohydrate metabolism	M00003	Gluconeogenesis, oxaloacetate => fructose-6P	7	7	100
DMG2200335	Carbohydrate metabolism	Central carbohydrate metabolism	M00003	Gluconeogenesis, oxaloacetate => fructose-6P	7	7	100
DMG2200336	Carbohydrate metabolism	Central carbohydrate metabolism	M00003	Gluconeogenesis, oxaloacetate => fructose-6P	7	7	100
DMG2200337	Carbohydrate metabolism	Central carbohydrate metabolism	M00003	Gluconeogenesis, oxaloacetate => fructose-6P	7	7	100
DMG2200338	Carbohydrate metabolism	Central carbohydrate metabolism	M00003	Gluconeogenesis, oxaloacetate => fructose-6P	7	7	100
DMG2200339	Carbohydrate metabolism	Central carbohydrate metabolism	M00003	Gluconeogenesis, oxaloacetate => fructose-6P	7	7	100
DMG2200340	Carbohydrate metabolism	Central carbohydrate metabolism	M00003	Gluconeogenesis, oxaloacetate => fructose-6P	7	7	100
DMG2200342	Carbohydrate metabolism	Central carbohydrate metabolism	M00003	Gluconeogenesis, oxaloacetate => fructose-6P	7	7	100
DMG2200345	Carbohydrate metabolism	Central carbohydrate metabolism	M00003	Gluconeogenesis, oxaloacetate => fructose-6P	7	7	100
DMG2200348	Carbohydrate metabolism	Central carbohydrate metabolism	M00003	Gluconeogenesis, oxaloacetate => fructose-6P	7	7	100
DMG2200349	Carbohydrate metabolism	Central carbohydrate metabolism	M00003	Gluconeogenesis, oxaloacetate => fructose-6P	7	7	100
DMG2200351	Carbohydrate metabolism	Central carbohydrate metabolism	M00003	Gluconeogenesis, oxaloacetate => fructose-6P	7	7	100
DMG2200352	Carbohydrate metabolism	Central carbohydrate metabolism	M00003	Gluconeogenesis, oxaloacetate => fructose-6P	7	7	100
DMG2200353	Carbohydrate metabolism	Central carbohydrate metabolism	M00003	Gluconeogenesis, oxaloacetate => fructose-6P	7	7	100
DMG2200354	Carbohydrate metabolism	Central carbohydrate metabolism	M00003	Gluconeogenesis, oxaloacetate => fructose-6P	7	7	100
DMG2200357	Carbohydrate metabolism	Central carbohydrate metabolism	M00003	Gluconeogenesis, oxaloacetate => fructose-6P	7	7	100
DMG2200358	Carbohydrate metabolism	Central carbohydrate metabolism	M00003	Gluconeogenesis, oxaloacetate => fructose-6P	7	7	100
DMG2200360	Carbohydrate metabolism	Central carbohydrate metabolism	M00003	Gluconeogenesis, oxaloacetate => fructose-6P	7	7	100
DMG2200362	Carbohydrate metabolism	Central carbohydrate metabolism	M00003	Gluconeogenesis, oxaloacetate => fructose-6P	7	7	100
DMG2200288	Carbohydrate metabolism	Central carbohydrate metabolism	M00003	Gluconeogenesis, oxaloacetate => fructose-6P	6	7	85.71
DMG2200289	Carbohydrate metabolism	Central carbohydrate metabolism	M00003	Gluconeogenesis, oxaloacetate => fructose-6P	6	7	85.71
DMG2200290	Carbohydrate metabolism	Central carbohydrate metabolism	M00003	Gluconeogenesis, oxaloacetate => fructose-6P	6	7	85.71
DMG2200293	Carbohydrate metabolism	Central carbohydrate metabolism	M00003	Gluconeogenesis, oxaloacetate => fructose-6P	6	7	85.71
DMG2200296	Carbohydrate metabolism	Central carbohydrate metabolism	M00003	Gluconeogenesis, oxaloacetate => fructose-6P	6	7	85.71
DMG2200299	Carbohydrate metabolism	Central carbohydrate metabolism	M00003	Gluconeogenesis, oxaloacetate => fructose-6P	6	7	85.71
DMG2200300	Carbohydrate metabolism	Central carbohydrate metabolism	M00003	Gluconeogenesis, oxaloacetate => fructose-6P	6	7	85.71
DMG2200301	Carbohydrate metabolism	Central carbohydrate metabolism	M00003	Gluconeogenesis, oxaloacetate => fructose-6P	6	7	85.71
DMG2200302	Carbohydrate metabolism	Central carbohydrate metabolism	M00003	Gluconeogenesis, oxaloacetate => fructose-6P	6	7	85.71
DMG2200306	Carbohydrate metabolism	Central carbohydrate metabolism	M00003	Gluconeogenesis, oxaloacetate => fructose-6P	6	7	85.71
DMG2200307	Carbohydrate metabolism	Central carbohydrate metabolism	M00003	Gluconeogenesis, oxaloacetate => fructose-6P	6	7	85.71
DMG2200310	Carbohydrate metabolism	Central carbohydrate metabolism	M00003	Gluconeogenesis, oxaloacetate => fructose-6P	6	7	85.71
DMG2200311	Carbohydrate metabolism	Central carbohydrate metabolism	M00003	Gluconeogenesis, oxaloacetate => fructose-6P	6	7	85.71
DMG2200313	Carbohydrate metabolism	Central carbohydrate metabolism	M00003	Gluconeogenesis, oxaloacetate => fructose-6P	6	7	85.71
DMG2200314	Carbohydrate metabolism	Central carbohydrate metabolism	M00003	Gluconeogenesis, oxaloacetate => fructose-6P	6	7	85.71
DMG2200316	Carbohydrate metabolism	Central carbohydrate metabolism	M00003	Gluconeogenesis, oxaloacetate => fructose-6P	6	7	85.71
DMG2200320	Carbohydrate metabolism	Central carbohydrate metabolism	M00003	Gluconeogenesis, oxaloacetate => fructose-6P	6	7	85.71
DMG2200321	Carbohydrate metabolism	Central carbohydrate metabolism	M00003	Gluconeogenesis, oxaloacetate => fructose-6P	6	7	85.71
DMG2200322	Carbohydrate metabolism	Central carbohydrate metabolism	M00003	Gluconeogenesis, oxaloacetate => fructose-6P	6	7	85.71
DMG2200323	Carbohydrate metabolism	Central carbohydrate metabolism	M00003	Gluconeogenesis, oxaloacetate => fructose-6P	6	7	85.71
DMG2200324	Carbohydrate metabolism	Central carbohydrate metabolism	M00003	Gluconeogenesis, oxaloacetate => fructose-6P	6	7	85.71
DMG2200326	Carbohydrate metabolism	Central carbohydrate metabolism	M00003	Gluconeogenesis, oxaloacetate => fructose-6P	6	7	85.71
DMG2200328	Carbohydrate metabolism	Central carbohydrate metabolism	M00003	Gluconeogenesis, oxaloacetate => fructose-6P	6	7	85.71
DMG2200331	Carbohydrate metabolism	Central carbohydrate metabolism	M00003	Gluconeogenesis, oxaloacetate => fructose-6P	6	7	85.71
DMG2200333	Carbohydrate metabolism	Central carbohydrate metabolism	M00003	Gluconeogenesis, oxaloacetate => fructose-6P	6	7	85.71
DMG2200344	Carbohydrate metabolism	Central carbohydrate metabolism	M00003	Gluconeogenesis, oxaloacetate => fructose-6P	6	7	85.71
DMG2200346	Carbohydrate metabolism	Central carbohydrate metabolism	M00003	Gluconeogenesis, oxaloacetate => fructose-6P	6	7	85.71
DMG2200347	Carbohydrate metabolism	Central carbohydrate metabolism	M00003	Gluconeogenesis, oxaloacetate => fructose-6P	6	7	85.71
DMG2200350	Carbohydrate metabolism	Central carbohydrate metabolism	M00003	Gluconeogenesis, oxaloacetate => fructose-6P	6	7	85.71
DMG2200355	Carbohydrate metabolism	Central carbohydrate metabolism	M00003	Gluconeogenesis, oxaloacetate => fructose-6P	6	7	85.71
DMG2200356	Carbohydrate metabolism	Central carbohydrate metabolism	M00003	Gluconeogenesis, oxaloacetate => fructose-6P	6	7	85.71
DMG2200361	Carbohydrate metabolism	Central carbohydrate metabolism	M00003	Gluconeogenesis, oxaloacetate => fructose-6P	6	7	85.71
DMG2200363	Carbohydrate metabolism	Central carbohydrate metabolism	M00003	Gluconeogenesis, oxaloacetate => fructose-6P	6	7	85.71
DMG2200343	Carbohydrate metabolism	Central carbohydrate metabolism	M00003	Gluconeogenesis, oxaloacetate => fructose-6P	5	7	71.43
DMG2200359	Carbohydrate metabolism	Central carbohydrate metabolism	M00003	Gluconeogenesis, oxaloacetate => fructose-6P	5	7	71.43
DMG2200341	Carbohydrate metabolism	Central carbohydrate metabolism	M00003	Gluconeogenesis, oxaloacetate => fructose-6P	4	7	57.14
DMG2200283	Carbohydrate metabolism	Central carbohydrate metabolism	M00004	Pentose phosphate pathway (Pentose phosphate cycle)	7	7	100
DMG2200284	Carbohydrate metabolism	Central carbohydrate metabolism	M00004	Pentose phosphate pathway (Pentose phosphate cycle)	7	7	100
DMG2200285	Carbohydrate metabolism	Central carbohydrate metabolism	M00004	Pentose phosphate pathway (Pentose phosphate cycle)	7	7	100
DMG2200287	Carbohydrate metabolism	Central carbohydrate metabolism	M00004	Pentose phosphate pathway (Pentose phosphate cycle)	7	7	100
DMG2200291	Carbohydrate metabolism	Central carbohydrate metabolism	M00004	Pentose phosphate pathway (Pentose phosphate cycle)	7	7	100
DMG2200293	Carbohydrate metabolism	Central carbohydrate metabolism	M00004	Pentose phosphate pathway (Pentose phosphate cycle)	7	7	100
DMG2200295	Carbohydrate metabolism	Central carbohydrate metabolism	M00004	Pentose phosphate pathway (Pentose phosphate cycle)	7	7	100
DMG2200297	Carbohydrate metabolism	Central carbohydrate metabolism	M00004	Pentose phosphate pathway (Pentose phosphate cycle)	7	7	100
DMG2200298	Carbohydrate metabolism	Central carbohydrate metabolism	M00004	Pentose phosphate pathway (Pentose phosphate cycle)	7	7	100
DMG2200299	Carbohydrate metabolism	Central carbohydrate metabolism	M00004	Pentose phosphate pathway (Pentose phosphate cycle)	7	7	100
DMG2200304	Carbohydrate metabolism	Central carbohydrate metabolism	M00004	Pentose phosphate pathway (Pentose phosphate cycle)	7	7	100
DMG2200308	Carbohydrate metabolism	Central carbohydrate metabolism	M00004	Pentose phosphate pathway (Pentose phosphate cycle)	7	7	100
DMG2200309	Carbohydrate metabolism	Central carbohydrate metabolism	M00004	Pentose phosphate pathway (Pentose phosphate cycle)	7	7	100
DMG2200312	Carbohydrate metabolism	Central carbohydrate metabolism	M00004	Pentose phosphate pathway (Pentose phosphate cycle)	7	7	100
DMG2200317	Carbohydrate metabolism	Central carbohydrate metabolism	M00004	Pentose phosphate pathway (Pentose phosphate cycle)	7	7	100
DMG2200318	Carbohydrate metabolism	Central carbohydrate metabolism	M00004	Pentose phosphate pathway (Pentose phosphate cycle)	7	7	100
DMG2200319	Carbohydrate metabolism	Central carbohydrate metabolism	M00004	Pentose phosphate pathway (Pentose phosphate cycle)	7	7	100
DMG2200320	Carbohydrate metabolism	Central carbohydrate metabolism	M00004	Pentose phosphate pathway (Pentose phosphate cycle)	7	7	100
DMG2200325	Carbohydrate metabolism	Central carbohydrate metabolism	M00004	Pentose phosphate pathway (Pentose phosphate cycle)	7	7	100
DMG2200326	Carbohydrate metabolism	Central carbohydrate metabolism	M00004	Pentose phosphate pathway (Pentose phosphate cycle)	7	7	100
DMG2200327	Carbohydrate metabolism	Central carbohydrate metabolism	M00004	Pentose phosphate pathway (Pentose phosphate cycle)	7	7	100
DMG2200330	Carbohydrate metabolism	Central carbohydrate metabolism	M00004	Pentose phosphate pathway (Pentose phosphate cycle)	7	7	100
DMG2200331	Carbohydrate metabolism	Central carbohydrate metabolism	M00004	Pentose phosphate pathway (Pentose phosphate cycle)	7	7	100
DMG2200332	Carbohydrate metabolism	Central carbohydrate metabolism	M00004	Pentose phosphate pathway (Pentose phosphate cycle)	7	7	100
DMG2200333	Carbohydrate metabolism	Central carbohydrate metabolism	M00004	Pentose phosphate pathway (Pentose phosphate cycle)	7	7	100
DMG2200336	Carbohydrate metabolism	Central carbohydrate metabolism	M00004	Pentose phosphate pathway (Pentose phosphate cycle)	7	7	100
DMG2200337	Carbohydrate metabolism	Central carbohydrate metabolism	M00004	Pentose phosphate pathway (Pentose phosphate cycle)	7	7	100
DMG2200338	Carbohydrate metabolism	Central carbohydrate metabolism	M00004	Pentose phosphate pathway (Pentose phosphate cycle)	7	7	100
DMG2200339	Carbohydrate metabolism	Central carbohydrate metabolism	M00004	Pentose phosphate pathway (Pentose phosphate cycle)	7	7	100
DMG2200340	Carbohydrate metabolism	Central carbohydrate metabolism	M00004	Pentose phosphate pathway (Pentose phosphate cycle)	7	7	100
DMG2200342	Carbohydrate metabolism	Central carbohydrate metabolism	M00004	Pentose phosphate pathway (Pentose phosphate cycle)	7	7	100
DMG2200348	Carbohydrate metabolism	Central carbohydrate metabolism	M00004	Pentose phosphate pathway (Pentose phosphate cycle)	7	7	100
DMG2200350	Carbohydrate metabolism	Central carbohydrate metabolism	M00004	Pentose phosphate pathway (Pentose phosphate cycle)	7	7	100
DMG2200351	Carbohydrate metabolism	Central carbohydrate metabolism	M00004	Pentose phosphate pathway (Pentose phosphate cycle)	7	7	100
DMG2200353	Carbohydrate metabolism	Central carbohydrate metabolism	M00004	Pentose phosphate pathway (Pentose phosphate cycle)	7	7	100
DMG2200354	Carbohydrate metabolism	Central carbohydrate metabolism	M00004	Pentose phosphate pathway (Pentose phosphate cycle)	7	7	100
DMG2200355	Carbohydrate metabolism	Central carbohydrate metabolism	M00004	Pentose phosphate pathway (Pentose phosphate cycle)	7	7	100
DMG2200358	Carbohydrate metabolism	Central carbohydrate metabolism	M00004	Pentose phosphate pathway (Pentose phosphate cycle)	7	7	100
DMG2200360	Carbohydrate metabolism	Central carbohydrate metabolism	M00004	Pentose phosphate pathway (Pentose phosphate cycle)	7	7	100
DMG2200361	Carbohydrate metabolism	Central carbohydrate metabolism	M00004	Pentose phosphate pathway (Pentose phosphate cycle)	7	7	100
DMG2200363	Carbohydrate metabolism	Central carbohydrate metabolism	M00004	Pentose phosphate pathway (Pentose phosphate cycle)	7	7	100
DMG2200288	Carbohydrate metabolism	Central carbohydrate metabolism	M00004	Pentose phosphate pathway (Pentose phosphate cycle)	6	7	85.71
DMG2200289	Carbohydrate metabolism	Central carbohydrate metabolism	M00004	Pentose phosphate pathway (Pentose phosphate cycle)	6	7	85.71
DMG2200290	Carbohydrate metabolism	Central carbohydrate metabolism	M00004	Pentose phosphate pathway (Pentose phosphate cycle)	6	7	85.71
DMG2200292	Carbohydrate metabolism	Central carbohydrate metabolism	M00004	Pentose phosphate pathway (Pentose phosphate cycle)	6	7	85.71
DMG2200294	Carbohydrate metabolism	Central carbohydrate metabolism	M00004	Pentose phosphate pathway (Pentose phosphate cycle)	6	7	85.71
DMG2200296	Carbohydrate metabolism	Central carbohydrate metabolism	M00004	Pentose phosphate pathway (Pentose phosphate cycle)	6	7	85.71
DMG2200300	Carbohydrate metabolism	Central carbohydrate metabolism	M00004	Pentose phosphate pathway (Pentose phosphate cycle)	6	7	85.71
DMG2200301	Carbohydrate metabolism	Central carbohydrate metabolism	M00004	Pentose phosphate pathway (Pentose phosphate cycle)	6	7	85.71
DMG2200302	Carbohydrate metabolism	Central carbohydrate metabolism	M00004	Pentose phosphate pathway (Pentose phosphate cycle)	6	7	85.71
DMG2200305	Carbohydrate metabolism	Central carbohydrate metabolism	M00004	Pentose phosphate pathway (Pentose phosphate cycle)	6	7	85.71
DMG2200306	Carbohydrate metabolism	Central carbohydrate metabolism	M00004	Pentose phosphate pathway (Pentose phosphate cycle)	6	7	85.71
DMG2200307	Carbohydrate metabolism	Central carbohydrate metabolism	M00004	Pentose phosphate pathway (Pentose phosphate cycle)	6	7	85.71
DMG2200310	Carbohydrate metabolism	Central carbohydrate metabolism	M00004	Pentose phosphate pathway (Pentose phosphate cycle)	6	7	85.71
DMG2200311	Carbohydrate metabolism	Central carbohydrate metabolism	M00004	Pentose phosphate pathway (Pentose phosphate cycle)	6	7	85.71
DMG2200313	Carbohydrate metabolism	Central carbohydrate metabolism	M00004	Pentose phosphate pathway (Pentose phosphate cycle)	6	7	85.71
DMG2200315	Carbohydrate metabolism	Central carbohydrate metabolism	M00004	Pentose phosphate pathway (Pentose phosphate cycle)	6	7	85.71
DMG2200316	Carbohydrate metabolism	Central carbohydrate metabolism	M00004	Pentose phosphate pathway (Pentose phosphate cycle)	6	7	85.71
DMG2200321	Carbohydrate metabolism	Central carbohydrate metabolism	M00004	Pentose phosphate pathway (Pentose phosphate cycle)	6	7	85.71
DMG2200322	Carbohydrate metabolism	Central carbohydrate metabolism	M00004	Pentose phosphate pathway (Pentose phosphate cycle)	6	7	85.71
DMG2200323	Carbohydrate metabolism	Central carbohydrate metabolism	M00004	Pentose phosphate pathway (Pentose phosphate cycle)	6	7	85.71
DMG2200324	Carbohydrate metabolism	Central carbohydrate metabolism	M00004	Pentose phosphate pathway (Pentose phosphate cycle)	6	7	85.71
DMG2200328	Carbohydrate metabolism	Central carbohydrate metabolism	M00004	Pentose phosphate pathway (Pentose phosphate cycle)	6	7	85.71
DMG2200329	Carbohydrate metabolism	Central carbohydrate metabolism	M00004	Pentose phosphate pathway (Pentose phosphate cycle)	6	7	85.71
DMG2200334	Carbohydrate metabolism	Central carbohydrate metabolism	M00004	Pentose phosphate pathway (Pentose phosphate cycle)	6	7	85.71
DMG2200343	Carbohydrate metabolism	Central carbohydrate metabolism	M00004	Pentose phosphate pathway (Pentose phosphate cycle)	6	7	85.71
DMG2200344	Carbohydrate metabolism	Central carbohydrate metabolism	M00004	Pentose phosphate pathway (Pentose phosphate cycle)	6	7	85.71
DMG2200345	Carbohydrate metabolism	Central carbohydrate metabolism	M00004	Pentose phosphate pathway (Pentose phosphate cycle)	6	7	85.71
DMG2200346	Carbohydrate metabolism	Central carbohydrate metabolism	M00004	Pentose phosphate pathway (Pentose phosphate cycle)	6	7	85.71
DMG2200347	Carbohydrate metabolism	Central carbohydrate metabolism	M00004	Pentose phosphate pathway (Pentose phosphate cycle)	6	7	85.71
DMG2200352	Carbohydrate metabolism	Central carbohydrate metabolism	M00004	Pentose phosphate pathway (Pentose phosphate cycle)	6	7	85.71
DMG2200356	Carbohydrate metabolism	Central carbohydrate metabolism	M00004	Pentose phosphate pathway (Pentose phosphate cycle)	6	7	85.71
DMG2200359	Carbohydrate metabolism	Central carbohydrate metabolism	M00004	Pentose phosphate pathway (Pentose phosphate cycle)	6	7	85.71
DMG2200282	Carbohydrate metabolism	Central carbohydrate metabolism	M00004	Pentose phosphate pathway (Pentose phosphate cycle)	5	7	71.43
DMG2200286	Carbohydrate metabolism	Central carbohydrate metabolism	M00004	Pentose phosphate pathway (Pentose phosphate cycle)	5	7	71.43
DMG2200303	Carbohydrate metabolism	Central carbohydrate metabolism	M00004	Pentose phosphate pathway (Pentose phosphate cycle)	5	7	71.43
DMG2200314	Carbohydrate metabolism	Central carbohydrate metabolism	M00004	Pentose phosphate pathway (Pentose phosphate cycle)	5	7	71.43
DMG2200335	Carbohydrate metabolism	Central carbohydrate metabolism	M00004	Pentose phosphate pathway (Pentose phosphate cycle)	5	7	71.43
DMG2200341	Carbohydrate metabolism	Central carbohydrate metabolism	M00004	Pentose phosphate pathway (Pentose phosphate cycle)	5	7	71.43
DMG2200349	Carbohydrate metabolism	Central carbohydrate metabolism	M00004	Pentose phosphate pathway (Pentose phosphate cycle)	5	7	71.43
DMG2200357	Carbohydrate metabolism	Central carbohydrate metabolism	M00004	Pentose phosphate pathway (Pentose phosphate cycle)	5	7	71.43
DMG2200362	Carbohydrate metabolism	Central carbohydrate metabolism	M00004	Pentose phosphate pathway (Pentose phosphate cycle)	5	7	71.43
DMG2200282	Carbohydrate metabolism	Central carbohydrate metabolism	M00005	PRPP biosynthesis, ribose 5P => PRPP	1	1	100
DMG2200283	Carbohydrate metabolism	Central carbohydrate metabolism	M00005	PRPP biosynthesis, ribose 5P => PRPP	1	1	100
DMG2200284	Carbohydrate metabolism	Central carbohydrate metabolism	M00005	PRPP biosynthesis, ribose 5P => PRPP	1	1	100
DMG2200285	Carbohydrate metabolism	Central carbohydrate metabolism	M00005	PRPP biosynthesis, ribose 5P => PRPP	1	1	100
DMG2200286	Carbohydrate metabolism	Central carbohydrate metabolism	M00005	PRPP biosynthesis, ribose 5P => PRPP	1	1	100
DMG2200287	Carbohydrate metabolism	Central carbohydrate metabolism	M00005	PRPP biosynthesis, ribose 5P => PRPP	1	1	100
DMG2200288	Carbohydrate metabolism	Central carbohydrate metabolism	M00005	PRPP biosynthesis, ribose 5P => PRPP	1	1	100
DMG2200289	Carbohydrate metabolism	Central carbohydrate metabolism	M00005	PRPP biosynthesis, ribose 5P => PRPP	1	1	100
DMG2200290	Carbohydrate metabolism	Central carbohydrate metabolism	M00005	PRPP biosynthesis, ribose 5P => PRPP	1	1	100
DMG2200291	Carbohydrate metabolism	Central carbohydrate metabolism	M00005	PRPP biosynthesis, ribose 5P => PRPP	1	1	100
DMG2200292	Carbohydrate metabolism	Central carbohydrate metabolism	M00005	PRPP biosynthesis, ribose 5P => PRPP	1	1	100
DMG2200293	Carbohydrate metabolism	Central carbohydrate metabolism	M00005	PRPP biosynthesis, ribose 5P => PRPP	1	1	100
DMG2200294	Carbohydrate metabolism	Central carbohydrate metabolism	M00005	PRPP biosynthesis, ribose 5P => PRPP	1	1	100
DMG2200295	Carbohydrate metabolism	Central carbohydrate metabolism	M00005	PRPP biosynthesis, ribose 5P => PRPP	1	1	100
DMG2200296	Carbohydrate metabolism	Central carbohydrate metabolism	M00005	PRPP biosynthesis, ribose 5P => PRPP	1	1	100
DMG2200297	Carbohydrate metabolism	Central carbohydrate metabolism	M00005	PRPP biosynthesis, ribose 5P => PRPP	1	1	100
DMG2200298	Carbohydrate metabolism	Central carbohydrate metabolism	M00005	PRPP biosynthesis, ribose 5P => PRPP	1	1	100
DMG2200299	Carbohydrate metabolism	Central carbohydrate metabolism	M00005	PRPP biosynthesis, ribose 5P => PRPP	1	1	100
DMG2200300	Carbohydrate metabolism	Central carbohydrate metabolism	M00005	PRPP biosynthesis, ribose 5P => PRPP	1	1	100
DMG2200301	Carbohydrate metabolism	Central carbohydrate metabolism	M00005	PRPP biosynthesis, ribose 5P => PRPP	1	1	100
DMG2200302	Carbohydrate metabolism	Central carbohydrate metabolism	M00005	PRPP biosynthesis, ribose 5P => PRPP	1	1	100
DMG2200303	Carbohydrate metabolism	Central carbohydrate metabolism	M00005	PRPP biosynthesis, ribose 5P => PRPP	1	1	100
DMG2200304	Carbohydrate metabolism	Central carbohydrate metabolism	M00005	PRPP biosynthesis, ribose 5P => PRPP	1	1	100
DMG2200305	Carbohydrate metabolism	Central carbohydrate metabolism	M00005	PRPP biosynthesis, ribose 5P => PRPP	1	1	100
DMG2200306	Carbohydrate metabolism	Central carbohydrate metabolism	M00005	PRPP biosynthesis, ribose 5P => PRPP	1	1	100
DMG2200307	Carbohydrate metabolism	Central carbohydrate metabolism	M00005	PRPP biosynthesis, ribose 5P => PRPP	1	1	100
DMG2200308	Carbohydrate metabolism	Central carbohydrate metabolism	M00005	PRPP biosynthesis, ribose 5P => PRPP	1	1	100
DMG2200309	Carbohydrate metabolism	Central carbohydrate metabolism	M00005	PRPP biosynthesis, ribose 5P => PRPP	1	1	100
DMG2200310	Carbohydrate metabolism	Central carbohydrate metabolism	M00005	PRPP biosynthesis, ribose 5P => PRPP	1	1	100
DMG2200311	Carbohydrate metabolism	Central carbohydrate metabolism	M00005	PRPP biosynthesis, ribose 5P => PRPP	1	1	100
DMG2200312	Carbohydrate metabolism	Central carbohydrate metabolism	M00005	PRPP biosynthesis, ribose 5P => PRPP	1	1	100
DMG2200314	Carbohydrate metabolism	Central carbohydrate metabolism	M00005	PRPP biosynthesis, ribose 5P => PRPP	1	1	100
DMG2200315	Carbohydrate metabolism	Central carbohydrate metabolism	M00005	PRPP biosynthesis, ribose 5P => PRPP	1	1	100
DMG2200316	Carbohydrate metabolism	Central carbohydrate metabolism	M00005	PRPP biosynthesis, ribose 5P => PRPP	1	1	100
DMG2200317	Carbohydrate metabolism	Central carbohydrate metabolism	M00005	PRPP biosynthesis, ribose 5P => PRPP	1	1	100
DMG2200318	Carbohydrate metabolism	Central carbohydrate metabolism	M00005	PRPP biosynthesis, ribose 5P => PRPP	1	1	100
DMG2200319	Carbohydrate metabolism	Central carbohydrate metabolism	M00005	PRPP biosynthesis, ribose 5P => PRPP	1	1	100
DMG2200320	Carbohydrate metabolism	Central carbohydrate metabolism	M00005	PRPP biosynthesis, ribose 5P => PRPP	1	1	100
DMG2200321	Carbohydrate metabolism	Central carbohydrate metabolism	M00005	PRPP biosynthesis, ribose 5P => PRPP	1	1	100
DMG2200322	Carbohydrate metabolism	Central carbohydrate metabolism	M00005	PRPP biosynthesis, ribose 5P => PRPP	1	1	100
DMG2200324	Carbohydrate metabolism	Central carbohydrate metabolism	M00005	PRPP biosynthesis, ribose 5P => PRPP	1	1	100
DMG2200325	Carbohydrate metabolism	Central carbohydrate metabolism	M00005	PRPP biosynthesis, ribose 5P => PRPP	1	1	100
DMG2200326	Carbohydrate metabolism	Central carbohydrate metabolism	M00005	PRPP biosynthesis, ribose 5P => PRPP	1	1	100
DMG2200327	Carbohydrate metabolism	Central carbohydrate metabolism	M00005	PRPP biosynthesis, ribose 5P => PRPP	1	1	100
DMG2200328	Carbohydrate metabolism	Central carbohydrate metabolism	M00005	PRPP biosynthesis, ribose 5P => PRPP	1	1	100
DMG2200329	Carbohydrate metabolism	Central carbohydrate metabolism	M00005	PRPP biosynthesis, ribose 5P => PRPP	1	1	100
DMG2200330	Carbohydrate metabolism	Central carbohydrate metabolism	M00005	PRPP biosynthesis, ribose 5P => PRPP	1	1	100
DMG2200331	Carbohydrate metabolism	Central carbohydrate metabolism	M00005	PRPP biosynthesis, ribose 5P => PRPP	1	1	100
DMG2200332	Carbohydrate metabolism	Central carbohydrate metabolism	M00005	PRPP biosynthesis, ribose 5P => PRPP	1	1	100
DMG2200333	Carbohydrate metabolism	Central carbohydrate metabolism	M00005	PRPP biosynthesis, ribose 5P => PRPP	1	1	100
DMG2200334	Carbohydrate metabolism	Central carbohydrate metabolism	M00005	PRPP biosynthesis, ribose 5P => PRPP	1	1	100
DMG2200335	Carbohydrate metabolism	Central carbohydrate metabolism	M00005	PRPP biosynthesis, ribose 5P => PRPP	1	1	100
DMG2200336	Carbohydrate metabolism	Central carbohydrate metabolism	M00005	PRPP biosynthesis, ribose 5P => PRPP	1	1	100
DMG2200337	Carbohydrate metabolism	Central carbohydrate metabolism	M00005	PRPP biosynthesis, ribose 5P => PRPP	1	1	100
DMG2200338	Carbohydrate metabolism	Central carbohydrate metabolism	M00005	PRPP biosynthesis, ribose 5P => PRPP	1	1	100
DMG2200339	Carbohydrate metabolism	Central carbohydrate metabolism	M00005	PRPP biosynthesis, ribose 5P => PRPP	1	1	100
DMG2200340	Carbohydrate metabolism	Central carbohydrate metabolism	M00005	PRPP biosynthesis, ribose 5P => PRPP	1	1	100
DMG2200341	Carbohydrate metabolism	Central carbohydrate metabolism	M00005	PRPP biosynthesis, ribose 5P => PRPP	1	1	100
DMG2200342	Carbohydrate metabolism	Central carbohydrate metabolism	M00005	PRPP biosynthesis, ribose 5P => PRPP	1	1	100
DMG2200343	Carbohydrate metabolism	Central carbohydrate metabolism	M00005	PRPP biosynthesis, ribose 5P => PRPP	1	1	100
DMG2200344	Carbohydrate metabolism	Central carbohydrate metabolism	M00005	PRPP biosynthesis, ribose 5P => PRPP	1	1	100
DMG2200345	Carbohydrate metabolism	Central carbohydrate metabolism	M00005	PRPP biosynthesis, ribose 5P => PRPP	1	1	100
DMG2200346	Carbohydrate metabolism	Central carbohydrate metabolism	M00005	PRPP biosynthesis, ribose 5P => PRPP	1	1	100
DMG2200347	Carbohydrate metabolism	Central carbohydrate metabolism	M00005	PRPP biosynthesis, ribose 5P => PRPP	1	1	100
DMG2200348	Carbohydrate metabolism	Central carbohydrate metabolism	M00005	PRPP biosynthesis, ribose 5P => PRPP	1	1	100
DMG2200349	Carbohydrate metabolism	Central carbohydrate metabolism	M00005	PRPP biosynthesis, ribose 5P => PRPP	1	1	100
DMG2200350	Carbohydrate metabolism	Central carbohydrate metabolism	M00005	PRPP biosynthesis, ribose 5P => PRPP	1	1	100
DMG2200351	Carbohydrate metabolism	Central carbohydrate metabolism	M00005	PRPP biosynthesis, ribose 5P => PRPP	1	1	100
DMG2200352	Carbohydrate metabolism	Central carbohydrate metabolism	M00005	PRPP biosynthesis, ribose 5P => PRPP	1	1	100
DMG2200353	Carbohydrate metabolism	Central carbohydrate metabolism	M00005	PRPP biosynthesis, ribose 5P => PRPP	1	1	100
DMG2200354	Carbohydrate metabolism	Central carbohydrate metabolism	M00005	PRPP biosynthesis, ribose 5P => PRPP	1	1	100
DMG2200355	Carbohydrate metabolism	Central carbohydrate metabolism	M00005	PRPP biosynthesis, ribose 5P => PRPP	1	1	100
DMG2200356	Carbohydrate metabolism	Central carbohydrate metabolism	M00005	PRPP biosynthesis, ribose 5P => PRPP	1	1	100
DMG2200357	Carbohydrate metabolism	Central carbohydrate metabolism	M00005	PRPP biosynthesis, ribose 5P => PRPP	1	1	100
DMG2200358	Carbohydrate metabolism	Central carbohydrate metabolism	M00005	PRPP biosynthesis, ribose 5P => PRPP	1	1	100
DMG2200359	Carbohydrate metabolism	Central carbohydrate metabolism	M00005	PRPP biosynthesis, ribose 5P => PRPP	1	1	100
DMG2200360	Carbohydrate metabolism	Central carbohydrate metabolism	M00005	PRPP biosynthesis, ribose 5P => PRPP	1	1	100
DMG2200361	Carbohydrate metabolism	Central carbohydrate metabolism	M00005	PRPP biosynthesis, ribose 5P => PRPP	1	1	100
DMG2200362	Carbohydrate metabolism	Central carbohydrate metabolism	M00005	PRPP biosynthesis, ribose 5P => PRPP	1	1	100
DMG2200363	Carbohydrate metabolism	Central carbohydrate metabolism	M00005	PRPP biosynthesis, ribose 5P => PRPP	1	1	100
DMG2200313	Carbohydrate metabolism	Central carbohydrate metabolism	M00005	PRPP biosynthesis, ribose 5P => PRPP	0	1	0
DMG2200323	Carbohydrate metabolism	Central carbohydrate metabolism	M00005	PRPP biosynthesis, ribose 5P => PRPP	0	1	0
DMG2200283	Carbohydrate metabolism	Central carbohydrate metabolism	M00006	Pentose phosphate pathway, oxidative phase, glucose 6P => ribulose 5P	2	2	100
DMG2200284	Carbohydrate metabolism	Central carbohydrate metabolism	M00006	Pentose phosphate pathway, oxidative phase, glucose 6P => ribulose 5P	2	2	100
DMG2200285	Carbohydrate metabolism	Central carbohydrate metabolism	M00006	Pentose phosphate pathway, oxidative phase, glucose 6P => ribulose 5P	2	2	100
DMG2200287	Carbohydrate metabolism	Central carbohydrate metabolism	M00006	Pentose phosphate pathway, oxidative phase, glucose 6P => ribulose 5P	2	2	100
DMG2200291	Carbohydrate metabolism	Central carbohydrate metabolism	M00006	Pentose phosphate pathway, oxidative phase, glucose 6P => ribulose 5P	2	2	100
DMG2200293	Carbohydrate metabolism	Central carbohydrate metabolism	M00006	Pentose phosphate pathway, oxidative phase, glucose 6P => ribulose 5P	2	2	100
DMG2200294	Carbohydrate metabolism	Central carbohydrate metabolism	M00006	Pentose phosphate pathway, oxidative phase, glucose 6P => ribulose 5P	2	2	100
DMG2200295	Carbohydrate metabolism	Central carbohydrate metabolism	M00006	Pentose phosphate pathway, oxidative phase, glucose 6P => ribulose 5P	2	2	100
DMG2200297	Carbohydrate metabolism	Central carbohydrate metabolism	M00006	Pentose phosphate pathway, oxidative phase, glucose 6P => ribulose 5P	2	2	100
DMG2200298	Carbohydrate metabolism	Central carbohydrate metabolism	M00006	Pentose phosphate pathway, oxidative phase, glucose 6P => ribulose 5P	2	2	100
DMG2200299	Carbohydrate metabolism	Central carbohydrate metabolism	M00006	Pentose phosphate pathway, oxidative phase, glucose 6P => ribulose 5P	2	2	100
DMG2200304	Carbohydrate metabolism	Central carbohydrate metabolism	M00006	Pentose phosphate pathway, oxidative phase, glucose 6P => ribulose 5P	2	2	100
DMG2200308	Carbohydrate metabolism	Central carbohydrate metabolism	M00006	Pentose phosphate pathway, oxidative phase, glucose 6P => ribulose 5P	2	2	100
DMG2200309	Carbohydrate metabolism	Central carbohydrate metabolism	M00006	Pentose phosphate pathway, oxidative phase, glucose 6P => ribulose 5P	2	2	100
DMG2200312	Carbohydrate metabolism	Central carbohydrate metabolism	M00006	Pentose phosphate pathway, oxidative phase, glucose 6P => ribulose 5P	2	2	100
DMG2200317	Carbohydrate metabolism	Central carbohydrate metabolism	M00006	Pentose phosphate pathway, oxidative phase, glucose 6P => ribulose 5P	2	2	100
DMG2200318	Carbohydrate metabolism	Central carbohydrate metabolism	M00006	Pentose phosphate pathway, oxidative phase, glucose 6P => ribulose 5P	2	2	100
DMG2200319	Carbohydrate metabolism	Central carbohydrate metabolism	M00006	Pentose phosphate pathway, oxidative phase, glucose 6P => ribulose 5P	2	2	100
DMG2200320	Carbohydrate metabolism	Central carbohydrate metabolism	M00006	Pentose phosphate pathway, oxidative phase, glucose 6P => ribulose 5P	2	2	100
DMG2200325	Carbohydrate metabolism	Central carbohydrate metabolism	M00006	Pentose phosphate pathway, oxidative phase, glucose 6P => ribulose 5P	2	2	100
DMG2200326	Carbohydrate metabolism	Central carbohydrate metabolism	M00006	Pentose phosphate pathway, oxidative phase, glucose 6P => ribulose 5P	2	2	100
DMG2200327	Carbohydrate metabolism	Central carbohydrate metabolism	M00006	Pentose phosphate pathway, oxidative phase, glucose 6P => ribulose 5P	2	2	100
DMG2200330	Carbohydrate metabolism	Central carbohydrate metabolism	M00006	Pentose phosphate pathway, oxidative phase, glucose 6P => ribulose 5P	2	2	100
DMG2200331	Carbohydrate metabolism	Central carbohydrate metabolism	M00006	Pentose phosphate pathway, oxidative phase, glucose 6P => ribulose 5P	2	2	100
DMG2200332	Carbohydrate metabolism	Central carbohydrate metabolism	M00006	Pentose phosphate pathway, oxidative phase, glucose 6P => ribulose 5P	2	2	100
DMG2200333	Carbohydrate metabolism	Central carbohydrate metabolism	M00006	Pentose phosphate pathway, oxidative phase, glucose 6P => ribulose 5P	2	2	100
DMG2200336	Carbohydrate metabolism	Central carbohydrate metabolism	M00006	Pentose phosphate pathway, oxidative phase, glucose 6P => ribulose 5P	2	2	100
DMG2200337	Carbohydrate metabolism	Central carbohydrate metabolism	M00006	Pentose phosphate pathway, oxidative phase, glucose 6P => ribulose 5P	2	2	100
DMG2200338	Carbohydrate metabolism	Central carbohydrate metabolism	M00006	Pentose phosphate pathway, oxidative phase, glucose 6P => ribulose 5P	2	2	100
DMG2200339	Carbohydrate metabolism	Central carbohydrate metabolism	M00006	Pentose phosphate pathway, oxidative phase, glucose 6P => ribulose 5P	2	2	100
DMG2200340	Carbohydrate metabolism	Central carbohydrate metabolism	M00006	Pentose phosphate pathway, oxidative phase, glucose 6P => ribulose 5P	2	2	100
DMG2200342	Carbohydrate metabolism	Central carbohydrate metabolism	M00006	Pentose phosphate pathway, oxidative phase, glucose 6P => ribulose 5P	2	2	100
DMG2200348	Carbohydrate metabolism	Central carbohydrate metabolism	M00006	Pentose phosphate pathway, oxidative phase, glucose 6P => ribulose 5P	2	2	100
DMG2200350	Carbohydrate metabolism	Central carbohydrate metabolism	M00006	Pentose phosphate pathway, oxidative phase, glucose 6P => ribulose 5P	2	2	100
DMG2200351	Carbohydrate metabolism	Central carbohydrate metabolism	M00006	Pentose phosphate pathway, oxidative phase, glucose 6P => ribulose 5P	2	2	100
DMG2200353	Carbohydrate metabolism	Central carbohydrate metabolism	M00006	Pentose phosphate pathway, oxidative phase, glucose 6P => ribulose 5P	2	2	100
DMG2200354	Carbohydrate metabolism	Central carbohydrate metabolism	M00006	Pentose phosphate pathway, oxidative phase, glucose 6P => ribulose 5P	2	2	100
DMG2200355	Carbohydrate metabolism	Central carbohydrate metabolism	M00006	Pentose phosphate pathway, oxidative phase, glucose 6P => ribulose 5P	2	2	100
DMG2200358	Carbohydrate metabolism	Central carbohydrate metabolism	M00006	Pentose phosphate pathway, oxidative phase, glucose 6P => ribulose 5P	2	2	100
DMG2200360	Carbohydrate metabolism	Central carbohydrate metabolism	M00006	Pentose phosphate pathway, oxidative phase, glucose 6P => ribulose 5P	2	2	100
DMG2200361	Carbohydrate metabolism	Central carbohydrate metabolism	M00006	Pentose phosphate pathway, oxidative phase, glucose 6P => ribulose 5P	2	2	100
DMG2200363	Carbohydrate metabolism	Central carbohydrate metabolism	M00006	Pentose phosphate pathway, oxidative phase, glucose 6P => ribulose 5P	2	2	100
DMG2200288	Carbohydrate metabolism	Central carbohydrate metabolism	M00006	Pentose phosphate pathway, oxidative phase, glucose 6P => ribulose 5P	1	2	50
DMG2200289	Carbohydrate metabolism	Central carbohydrate metabolism	M00006	Pentose phosphate pathway, oxidative phase, glucose 6P => ribulose 5P	1	2	50
DMG2200290	Carbohydrate metabolism	Central carbohydrate metabolism	M00006	Pentose phosphate pathway, oxidative phase, glucose 6P => ribulose 5P	1	2	50
DMG2200292	Carbohydrate metabolism	Central carbohydrate metabolism	M00006	Pentose phosphate pathway, oxidative phase, glucose 6P => ribulose 5P	1	2	50
DMG2200296	Carbohydrate metabolism	Central carbohydrate metabolism	M00006	Pentose phosphate pathway, oxidative phase, glucose 6P => ribulose 5P	1	2	50
DMG2200300	Carbohydrate metabolism	Central carbohydrate metabolism	M00006	Pentose phosphate pathway, oxidative phase, glucose 6P => ribulose 5P	1	2	50
DMG2200301	Carbohydrate metabolism	Central carbohydrate metabolism	M00006	Pentose phosphate pathway, oxidative phase, glucose 6P => ribulose 5P	1	2	50
DMG2200302	Carbohydrate metabolism	Central carbohydrate metabolism	M00006	Pentose phosphate pathway, oxidative phase, glucose 6P => ribulose 5P	1	2	50
DMG2200305	Carbohydrate metabolism	Central carbohydrate metabolism	M00006	Pentose phosphate pathway, oxidative phase, glucose 6P => ribulose 5P	1	2	50
DMG2200306	Carbohydrate metabolism	Central carbohydrate metabolism	M00006	Pentose phosphate pathway, oxidative phase, glucose 6P => ribulose 5P	1	2	50
DMG2200307	Carbohydrate metabolism	Central carbohydrate metabolism	M00006	Pentose phosphate pathway, oxidative phase, glucose 6P => ribulose 5P	1	2	50
DMG2200310	Carbohydrate metabolism	Central carbohydrate metabolism	M00006	Pentose phosphate pathway, oxidative phase, glucose 6P => ribulose 5P	1	2	50
DMG2200311	Carbohydrate metabolism	Central carbohydrate metabolism	M00006	Pentose phosphate pathway, oxidative phase, glucose 6P => ribulose 5P	1	2	50
DMG2200313	Carbohydrate metabolism	Central carbohydrate metabolism	M00006	Pentose phosphate pathway, oxidative phase, glucose 6P => ribulose 5P	1	2	50
DMG2200315	Carbohydrate metabolism	Central carbohydrate metabolism	M00006	Pentose phosphate pathway, oxidative phase, glucose 6P => ribulose 5P	1	2	50
DMG2200316	Carbohydrate metabolism	Central carbohydrate metabolism	M00006	Pentose phosphate pathway, oxidative phase, glucose 6P => ribulose 5P	1	2	50
DMG2200321	Carbohydrate metabolism	Central carbohydrate metabolism	M00006	Pentose phosphate pathway, oxidative phase, glucose 6P => ribulose 5P	1	2	50
DMG2200322	Carbohydrate metabolism	Central carbohydrate metabolism	M00006	Pentose phosphate pathway, oxidative phase, glucose 6P => ribulose 5P	1	2	50
DMG2200323	Carbohydrate metabolism	Central carbohydrate metabolism	M00006	Pentose phosphate pathway, oxidative phase, glucose 6P => ribulose 5P	1	2	50
DMG2200324	Carbohydrate metabolism	Central carbohydrate metabolism	M00006	Pentose phosphate pathway, oxidative phase, glucose 6P => ribulose 5P	1	2	50
DMG2200328	Carbohydrate metabolism	Central carbohydrate metabolism	M00006	Pentose phosphate pathway, oxidative phase, glucose 6P => ribulose 5P	1	2	50
DMG2200329	Carbohydrate metabolism	Central carbohydrate metabolism	M00006	Pentose phosphate pathway, oxidative phase, glucose 6P => ribulose 5P	1	2	50
DMG2200334	Carbohydrate metabolism	Central carbohydrate metabolism	M00006	Pentose phosphate pathway, oxidative phase, glucose 6P => ribulose 5P	1	2	50
DMG2200343	Carbohydrate metabolism	Central carbohydrate metabolism	M00006	Pentose phosphate pathway, oxidative phase, glucose 6P => ribulose 5P	1	2	50
DMG2200344	Carbohydrate metabolism	Central carbohydrate metabolism	M00006	Pentose phosphate pathway, oxidative phase, glucose 6P => ribulose 5P	1	2	50
DMG2200345	Carbohydrate metabolism	Central carbohydrate metabolism	M00006	Pentose phosphate pathway, oxidative phase, glucose 6P => ribulose 5P	1	2	50
DMG2200346	Carbohydrate metabolism	Central carbohydrate metabolism	M00006	Pentose phosphate pathway, oxidative phase, glucose 6P => ribulose 5P	1	2	50
DMG2200347	Carbohydrate metabolism	Central carbohydrate metabolism	M00006	Pentose phosphate pathway, oxidative phase, glucose 6P => ribulose 5P	1	2	50
DMG2200352	Carbohydrate metabolism	Central carbohydrate metabolism	M00006	Pentose phosphate pathway, oxidative phase, glucose 6P => ribulose 5P	1	2	50
DMG2200356	Carbohydrate metabolism	Central carbohydrate metabolism	M00006	Pentose phosphate pathway, oxidative phase, glucose 6P => ribulose 5P	1	2	50
DMG2200359	Carbohydrate metabolism	Central carbohydrate metabolism	M00006	Pentose phosphate pathway, oxidative phase, glucose 6P => ribulose 5P	1	2	50
DMG2200282	Carbohydrate metabolism	Central carbohydrate metabolism	M00006	Pentose phosphate pathway, oxidative phase, glucose 6P => ribulose 5P	0	2	0
DMG2200286	Carbohydrate metabolism	Central carbohydrate metabolism	M00006	Pentose phosphate pathway, oxidative phase, glucose 6P => ribulose 5P	0	2	0
DMG2200303	Carbohydrate metabolism	Central carbohydrate metabolism	M00006	Pentose phosphate pathway, oxidative phase, glucose 6P => ribulose 5P	0	2	0
DMG2200314	Carbohydrate metabolism	Central carbohydrate metabolism	M00006	Pentose phosphate pathway, oxidative phase, glucose 6P => ribulose 5P	0	2	0
DMG2200335	Carbohydrate metabolism	Central carbohydrate metabolism	M00006	Pentose phosphate pathway, oxidative phase, glucose 6P => ribulose 5P	0	2	0
DMG2200341	Carbohydrate metabolism	Central carbohydrate metabolism	M00006	Pentose phosphate pathway, oxidative phase, glucose 6P => ribulose 5P	0	2	0
DMG2200349	Carbohydrate metabolism	Central carbohydrate metabolism	M00006	Pentose phosphate pathway, oxidative phase, glucose 6P => ribulose 5P	0	2	0
DMG2200357	Carbohydrate metabolism	Central carbohydrate metabolism	M00006	Pentose phosphate pathway, oxidative phase, glucose 6P => ribulose 5P	0	2	0
DMG2200362	Carbohydrate metabolism	Central carbohydrate metabolism	M00006	Pentose phosphate pathway, oxidative phase, glucose 6P => ribulose 5P	0	2	0
DMG2200282	Carbohydrate metabolism	Central carbohydrate metabolism	M00007	Pentose phosphate pathway, non-oxidative phase, fructose 6P => ribose 5P	4	4	100
DMG2200283	Carbohydrate metabolism	Central carbohydrate metabolism	M00007	Pentose phosphate pathway, non-oxidative phase, fructose 6P => ribose 5P	4	4	100
DMG2200284	Carbohydrate metabolism	Central carbohydrate metabolism	M00007	Pentose phosphate pathway, non-oxidative phase, fructose 6P => ribose 5P	4	4	100
DMG2200285	Carbohydrate metabolism	Central carbohydrate metabolism	M00007	Pentose phosphate pathway, non-oxidative phase, fructose 6P => ribose 5P	4	4	100
DMG2200286	Carbohydrate metabolism	Central carbohydrate metabolism	M00007	Pentose phosphate pathway, non-oxidative phase, fructose 6P => ribose 5P	4	4	100
DMG2200287	Carbohydrate metabolism	Central carbohydrate metabolism	M00007	Pentose phosphate pathway, non-oxidative phase, fructose 6P => ribose 5P	4	4	100
DMG2200288	Carbohydrate metabolism	Central carbohydrate metabolism	M00007	Pentose phosphate pathway, non-oxidative phase, fructose 6P => ribose 5P	4	4	100
DMG2200289	Carbohydrate metabolism	Central carbohydrate metabolism	M00007	Pentose phosphate pathway, non-oxidative phase, fructose 6P => ribose 5P	4	4	100
DMG2200290	Carbohydrate metabolism	Central carbohydrate metabolism	M00007	Pentose phosphate pathway, non-oxidative phase, fructose 6P => ribose 5P	4	4	100
DMG2200291	Carbohydrate metabolism	Central carbohydrate metabolism	M00007	Pentose phosphate pathway, non-oxidative phase, fructose 6P => ribose 5P	4	4	100
DMG2200292	Carbohydrate metabolism	Central carbohydrate metabolism	M00007	Pentose phosphate pathway, non-oxidative phase, fructose 6P => ribose 5P	4	4	100
DMG2200293	Carbohydrate metabolism	Central carbohydrate metabolism	M00007	Pentose phosphate pathway, non-oxidative phase, fructose 6P => ribose 5P	4	4	100
DMG2200295	Carbohydrate metabolism	Central carbohydrate metabolism	M00007	Pentose phosphate pathway, non-oxidative phase, fructose 6P => ribose 5P	4	4	100
DMG2200296	Carbohydrate metabolism	Central carbohydrate metabolism	M00007	Pentose phosphate pathway, non-oxidative phase, fructose 6P => ribose 5P	4	4	100
DMG2200297	Carbohydrate metabolism	Central carbohydrate metabolism	M00007	Pentose phosphate pathway, non-oxidative phase, fructose 6P => ribose 5P	4	4	100
DMG2200298	Carbohydrate metabolism	Central carbohydrate metabolism	M00007	Pentose phosphate pathway, non-oxidative phase, fructose 6P => ribose 5P	4	4	100
DMG2200299	Carbohydrate metabolism	Central carbohydrate metabolism	M00007	Pentose phosphate pathway, non-oxidative phase, fructose 6P => ribose 5P	4	4	100
DMG2200300	Carbohydrate metabolism	Central carbohydrate metabolism	M00007	Pentose phosphate pathway, non-oxidative phase, fructose 6P => ribose 5P	4	4	100
DMG2200301	Carbohydrate metabolism	Central carbohydrate metabolism	M00007	Pentose phosphate pathway, non-oxidative phase, fructose 6P => ribose 5P	4	4	100
DMG2200302	Carbohydrate metabolism	Central carbohydrate metabolism	M00007	Pentose phosphate pathway, non-oxidative phase, fructose 6P => ribose 5P	4	4	100
DMG2200303	Carbohydrate metabolism	Central carbohydrate metabolism	M00007	Pentose phosphate pathway, non-oxidative phase, fructose 6P => ribose 5P	4	4	100
DMG2200304	Carbohydrate metabolism	Central carbohydrate metabolism	M00007	Pentose phosphate pathway, non-oxidative phase, fructose 6P => ribose 5P	4	4	100
DMG2200305	Carbohydrate metabolism	Central carbohydrate metabolism	M00007	Pentose phosphate pathway, non-oxidative phase, fructose 6P => ribose 5P	4	4	100
DMG2200306	Carbohydrate metabolism	Central carbohydrate metabolism	M00007	Pentose phosphate pathway, non-oxidative phase, fructose 6P => ribose 5P	4	4	100
DMG2200307	Carbohydrate metabolism	Central carbohydrate metabolism	M00007	Pentose phosphate pathway, non-oxidative phase, fructose 6P => ribose 5P	4	4	100
DMG2200308	Carbohydrate metabolism	Central carbohydrate metabolism	M00007	Pentose phosphate pathway, non-oxidative phase, fructose 6P => ribose 5P	4	4	100
DMG2200309	Carbohydrate metabolism	Central carbohydrate metabolism	M00007	Pentose phosphate pathway, non-oxidative phase, fructose 6P => ribose 5P	4	4	100
DMG2200310	Carbohydrate metabolism	Central carbohydrate metabolism	M00007	Pentose phosphate pathway, non-oxidative phase, fructose 6P => ribose 5P	4	4	100
DMG2200311	Carbohydrate metabolism	Central carbohydrate metabolism	M00007	Pentose phosphate pathway, non-oxidative phase, fructose 6P => ribose 5P	4	4	100
DMG2200312	Carbohydrate metabolism	Central carbohydrate metabolism	M00007	Pentose phosphate pathway, non-oxidative phase, fructose 6P => ribose 5P	4	4	100
DMG2200313	Carbohydrate metabolism	Central carbohydrate metabolism	M00007	Pentose phosphate pathway, non-oxidative phase, fructose 6P => ribose 5P	4	4	100
DMG2200314	Carbohydrate metabolism	Central carbohydrate metabolism	M00007	Pentose phosphate pathway, non-oxidative phase, fructose 6P => ribose 5P	4	4	100
DMG2200315	Carbohydrate metabolism	Central carbohydrate metabolism	M00007	Pentose phosphate pathway, non-oxidative phase, fructose 6P => ribose 5P	4	4	100
DMG2200316	Carbohydrate metabolism	Central carbohydrate metabolism	M00007	Pentose phosphate pathway, non-oxidative phase, fructose 6P => ribose 5P	4	4	100
DMG2200317	Carbohydrate metabolism	Central carbohydrate metabolism	M00007	Pentose phosphate pathway, non-oxidative phase, fructose 6P => ribose 5P	4	4	100
DMG2200318	Carbohydrate metabolism	Central carbohydrate metabolism	M00007	Pentose phosphate pathway, non-oxidative phase, fructose 6P => ribose 5P	4	4	100
DMG2200319	Carbohydrate metabolism	Central carbohydrate metabolism	M00007	Pentose phosphate pathway, non-oxidative phase, fructose 6P => ribose 5P	4	4	100
DMG2200320	Carbohydrate metabolism	Central carbohydrate metabolism	M00007	Pentose phosphate pathway, non-oxidative phase, fructose 6P => ribose 5P	4	4	100
DMG2200321	Carbohydrate metabolism	Central carbohydrate metabolism	M00007	Pentose phosphate pathway, non-oxidative phase, fructose 6P => ribose 5P	4	4	100
DMG2200322	Carbohydrate metabolism	Central carbohydrate metabolism	M00007	Pentose phosphate pathway, non-oxidative phase, fructose 6P => ribose 5P	4	4	100
DMG2200323	Carbohydrate metabolism	Central carbohydrate metabolism	M00007	Pentose phosphate pathway, non-oxidative phase, fructose 6P => ribose 5P	4	4	100
DMG2200324	Carbohydrate metabolism	Central carbohydrate metabolism	M00007	Pentose phosphate pathway, non-oxidative phase, fructose 6P => ribose 5P	4	4	100
DMG2200325	Carbohydrate metabolism	Central carbohydrate metabolism	M00007	Pentose phosphate pathway, non-oxidative phase, fructose 6P => ribose 5P	4	4	100
DMG2200326	Carbohydrate metabolism	Central carbohydrate metabolism	M00007	Pentose phosphate pathway, non-oxidative phase, fructose 6P => ribose 5P	4	4	100
DMG2200327	Carbohydrate metabolism	Central carbohydrate metabolism	M00007	Pentose phosphate pathway, non-oxidative phase, fructose 6P => ribose 5P	4	4	100
DMG2200328	Carbohydrate metabolism	Central carbohydrate metabolism	M00007	Pentose phosphate pathway, non-oxidative phase, fructose 6P => ribose 5P	4	4	100
DMG2200329	Carbohydrate metabolism	Central carbohydrate metabolism	M00007	Pentose phosphate pathway, non-oxidative phase, fructose 6P => ribose 5P	4	4	100
DMG2200330	Carbohydrate metabolism	Central carbohydrate metabolism	M00007	Pentose phosphate pathway, non-oxidative phase, fructose 6P => ribose 5P	4	4	100
DMG2200331	Carbohydrate metabolism	Central carbohydrate metabolism	M00007	Pentose phosphate pathway, non-oxidative phase, fructose 6P => ribose 5P	4	4	100
DMG2200332	Carbohydrate metabolism	Central carbohydrate metabolism	M00007	Pentose phosphate pathway, non-oxidative phase, fructose 6P => ribose 5P	4	4	100
DMG2200333	Carbohydrate metabolism	Central carbohydrate metabolism	M00007	Pentose phosphate pathway, non-oxidative phase, fructose 6P => ribose 5P	4	4	100
DMG2200334	Carbohydrate metabolism	Central carbohydrate metabolism	M00007	Pentose phosphate pathway, non-oxidative phase, fructose 6P => ribose 5P	4	4	100
DMG2200335	Carbohydrate metabolism	Central carbohydrate metabolism	M00007	Pentose phosphate pathway, non-oxidative phase, fructose 6P => ribose 5P	4	4	100
DMG2200336	Carbohydrate metabolism	Central carbohydrate metabolism	M00007	Pentose phosphate pathway, non-oxidative phase, fructose 6P => ribose 5P	4	4	100
DMG2200337	Carbohydrate metabolism	Central carbohydrate metabolism	M00007	Pentose phosphate pathway, non-oxidative phase, fructose 6P => ribose 5P	4	4	100
DMG2200338	Carbohydrate metabolism	Central carbohydrate metabolism	M00007	Pentose phosphate pathway, non-oxidative phase, fructose 6P => ribose 5P	4	4	100
DMG2200339	Carbohydrate metabolism	Central carbohydrate metabolism	M00007	Pentose phosphate pathway, non-oxidative phase, fructose 6P => ribose 5P	4	4	100
DMG2200340	Carbohydrate metabolism	Central carbohydrate metabolism	M00007	Pentose phosphate pathway, non-oxidative phase, fructose 6P => ribose 5P	4	4	100
DMG2200341	Carbohydrate metabolism	Central carbohydrate metabolism	M00007	Pentose phosphate pathway, non-oxidative phase, fructose 6P => ribose 5P	4	4	100
DMG2200342	Carbohydrate metabolism	Central carbohydrate metabolism	M00007	Pentose phosphate pathway, non-oxidative phase, fructose 6P => ribose 5P	4	4	100
DMG2200343	Carbohydrate metabolism	Central carbohydrate metabolism	M00007	Pentose phosphate pathway, non-oxidative phase, fructose 6P => ribose 5P	4	4	100
DMG2200344	Carbohydrate metabolism	Central carbohydrate metabolism	M00007	Pentose phosphate pathway, non-oxidative phase, fructose 6P => ribose 5P	4	4	100
DMG2200345	Carbohydrate metabolism	Central carbohydrate metabolism	M00007	Pentose phosphate pathway, non-oxidative phase, fructose 6P => ribose 5P	4	4	100
DMG2200346	Carbohydrate metabolism	Central carbohydrate metabolism	M00007	Pentose phosphate pathway, non-oxidative phase, fructose 6P => ribose 5P	4	4	100
DMG2200347	Carbohydrate metabolism	Central carbohydrate metabolism	M00007	Pentose phosphate pathway, non-oxidative phase, fructose 6P => ribose 5P	4	4	100
DMG2200348	Carbohydrate metabolism	Central carbohydrate metabolism	M00007	Pentose phosphate pathway, non-oxidative phase, fructose 6P => ribose 5P	4	4	100
DMG2200349	Carbohydrate metabolism	Central carbohydrate metabolism	M00007	Pentose phosphate pathway, non-oxidative phase, fructose 6P => ribose 5P	4	4	100
DMG2200350	Carbohydrate metabolism	Central carbohydrate metabolism	M00007	Pentose phosphate pathway, non-oxidative phase, fructose 6P => ribose 5P	4	4	100
DMG2200351	Carbohydrate metabolism	Central carbohydrate metabolism	M00007	Pentose phosphate pathway, non-oxidative phase, fructose 6P => ribose 5P	4	4	100
DMG2200352	Carbohydrate metabolism	Central carbohydrate metabolism	M00007	Pentose phosphate pathway, non-oxidative phase, fructose 6P => ribose 5P	4	4	100
DMG2200353	Carbohydrate metabolism	Central carbohydrate metabolism	M00007	Pentose phosphate pathway, non-oxidative phase, fructose 6P => ribose 5P	4	4	100
DMG2200354	Carbohydrate metabolism	Central carbohydrate metabolism	M00007	Pentose phosphate pathway, non-oxidative phase, fructose 6P => ribose 5P	4	4	100
DMG2200355	Carbohydrate metabolism	Central carbohydrate metabolism	M00007	Pentose phosphate pathway, non-oxidative phase, fructose 6P => ribose 5P	4	4	100
DMG2200356	Carbohydrate metabolism	Central carbohydrate metabolism	M00007	Pentose phosphate pathway, non-oxidative phase, fructose 6P => ribose 5P	4	4	100
DMG2200357	Carbohydrate metabolism	Central carbohydrate metabolism	M00007	Pentose phosphate pathway, non-oxidative phase, fructose 6P => ribose 5P	4	4	100
DMG2200358	Carbohydrate metabolism	Central carbohydrate metabolism	M00007	Pentose phosphate pathway, non-oxidative phase, fructose 6P => ribose 5P	4	4	100
DMG2200359	Carbohydrate metabolism	Central carbohydrate metabolism	M00007	Pentose phosphate pathway, non-oxidative phase, fructose 6P => ribose 5P	4	4	100
DMG2200360	Carbohydrate metabolism	Central carbohydrate metabolism	M00007	Pentose phosphate pathway, non-oxidative phase, fructose 6P => ribose 5P	4	4	100
DMG2200361	Carbohydrate metabolism	Central carbohydrate metabolism	M00007	Pentose phosphate pathway, non-oxidative phase, fructose 6P => ribose 5P	4	4	100
DMG2200362	Carbohydrate metabolism	Central carbohydrate metabolism	M00007	Pentose phosphate pathway, non-oxidative phase, fructose 6P => ribose 5P	4	4	100
DMG2200363	Carbohydrate metabolism	Central carbohydrate metabolism	M00007	Pentose phosphate pathway, non-oxidative phase, fructose 6P => ribose 5P	4	4	100
DMG2200294	Carbohydrate metabolism	Central carbohydrate metabolism	M00007	Pentose phosphate pathway, non-oxidative phase, fructose 6P => ribose 5P	3	4	75
DMG2200283	Carbohydrate metabolism	Central carbohydrate metabolism	M00008	Entner-Doudoroff pathway, glucose-6P => glyceraldehyde-3P + pyruvate	4	4	100
DMG2200284	Carbohydrate metabolism	Central carbohydrate metabolism	M00008	Entner-Doudoroff pathway, glucose-6P => glyceraldehyde-3P + pyruvate	4	4	100
DMG2200285	Carbohydrate metabolism	Central carbohydrate metabolism	M00008	Entner-Doudoroff pathway, glucose-6P => glyceraldehyde-3P + pyruvate	4	4	100
DMG2200288	Carbohydrate metabolism	Central carbohydrate metabolism	M00008	Entner-Doudoroff pathway, glucose-6P => glyceraldehyde-3P + pyruvate	4	4	100
DMG2200289	Carbohydrate metabolism	Central carbohydrate metabolism	M00008	Entner-Doudoroff pathway, glucose-6P => glyceraldehyde-3P + pyruvate	4	4	100
DMG2200290	Carbohydrate metabolism	Central carbohydrate metabolism	M00008	Entner-Doudoroff pathway, glucose-6P => glyceraldehyde-3P + pyruvate	4	4	100
DMG2200291	Carbohydrate metabolism	Central carbohydrate metabolism	M00008	Entner-Doudoroff pathway, glucose-6P => glyceraldehyde-3P + pyruvate	4	4	100
DMG2200292	Carbohydrate metabolism	Central carbohydrate metabolism	M00008	Entner-Doudoroff pathway, glucose-6P => glyceraldehyde-3P + pyruvate	4	4	100
DMG2200293	Carbohydrate metabolism	Central carbohydrate metabolism	M00008	Entner-Doudoroff pathway, glucose-6P => glyceraldehyde-3P + pyruvate	4	4	100
DMG2200294	Carbohydrate metabolism	Central carbohydrate metabolism	M00008	Entner-Doudoroff pathway, glucose-6P => glyceraldehyde-3P + pyruvate	4	4	100
DMG2200295	Carbohydrate metabolism	Central carbohydrate metabolism	M00008	Entner-Doudoroff pathway, glucose-6P => glyceraldehyde-3P + pyruvate	4	4	100
DMG2200296	Carbohydrate metabolism	Central carbohydrate metabolism	M00008	Entner-Doudoroff pathway, glucose-6P => glyceraldehyde-3P + pyruvate	4	4	100
DMG2200299	Carbohydrate metabolism	Central carbohydrate metabolism	M00008	Entner-Doudoroff pathway, glucose-6P => glyceraldehyde-3P + pyruvate	4	4	100
DMG2200301	Carbohydrate metabolism	Central carbohydrate metabolism	M00008	Entner-Doudoroff pathway, glucose-6P => glyceraldehyde-3P + pyruvate	4	4	100
DMG2200302	Carbohydrate metabolism	Central carbohydrate metabolism	M00008	Entner-Doudoroff pathway, glucose-6P => glyceraldehyde-3P + pyruvate	4	4	100
DMG2200304	Carbohydrate metabolism	Central carbohydrate metabolism	M00008	Entner-Doudoroff pathway, glucose-6P => glyceraldehyde-3P + pyruvate	4	4	100
DMG2200305	Carbohydrate metabolism	Central carbohydrate metabolism	M00008	Entner-Doudoroff pathway, glucose-6P => glyceraldehyde-3P + pyruvate	4	4	100
DMG2200307	Carbohydrate metabolism	Central carbohydrate metabolism	M00008	Entner-Doudoroff pathway, glucose-6P => glyceraldehyde-3P + pyruvate	4	4	100
DMG2200310	Carbohydrate metabolism	Central carbohydrate metabolism	M00008	Entner-Doudoroff pathway, glucose-6P => glyceraldehyde-3P + pyruvate	4	4	100
DMG2200311	Carbohydrate metabolism	Central carbohydrate metabolism	M00008	Entner-Doudoroff pathway, glucose-6P => glyceraldehyde-3P + pyruvate	4	4	100
DMG2200313	Carbohydrate metabolism	Central carbohydrate metabolism	M00008	Entner-Doudoroff pathway, glucose-6P => glyceraldehyde-3P + pyruvate	4	4	100
DMG2200315	Carbohydrate metabolism	Central carbohydrate metabolism	M00008	Entner-Doudoroff pathway, glucose-6P => glyceraldehyde-3P + pyruvate	4	4	100
DMG2200316	Carbohydrate metabolism	Central carbohydrate metabolism	M00008	Entner-Doudoroff pathway, glucose-6P => glyceraldehyde-3P + pyruvate	4	4	100
DMG2200319	Carbohydrate metabolism	Central carbohydrate metabolism	M00008	Entner-Doudoroff pathway, glucose-6P => glyceraldehyde-3P + pyruvate	4	4	100
DMG2200320	Carbohydrate metabolism	Central carbohydrate metabolism	M00008	Entner-Doudoroff pathway, glucose-6P => glyceraldehyde-3P + pyruvate	4	4	100
DMG2200321	Carbohydrate metabolism	Central carbohydrate metabolism	M00008	Entner-Doudoroff pathway, glucose-6P => glyceraldehyde-3P + pyruvate	4	4	100
DMG2200322	Carbohydrate metabolism	Central carbohydrate metabolism	M00008	Entner-Doudoroff pathway, glucose-6P => glyceraldehyde-3P + pyruvate	4	4	100
DMG2200323	Carbohydrate metabolism	Central carbohydrate metabolism	M00008	Entner-Doudoroff pathway, glucose-6P => glyceraldehyde-3P + pyruvate	4	4	100
DMG2200324	Carbohydrate metabolism	Central carbohydrate metabolism	M00008	Entner-Doudoroff pathway, glucose-6P => glyceraldehyde-3P + pyruvate	4	4	100
DMG2200326	Carbohydrate metabolism	Central carbohydrate metabolism	M00008	Entner-Doudoroff pathway, glucose-6P => glyceraldehyde-3P + pyruvate	4	4	100
DMG2200328	Carbohydrate metabolism	Central carbohydrate metabolism	M00008	Entner-Doudoroff pathway, glucose-6P => glyceraldehyde-3P + pyruvate	4	4	100
DMG2200329	Carbohydrate metabolism	Central carbohydrate metabolism	M00008	Entner-Doudoroff pathway, glucose-6P => glyceraldehyde-3P + pyruvate	4	4	100
DMG2200334	Carbohydrate metabolism	Central carbohydrate metabolism	M00008	Entner-Doudoroff pathway, glucose-6P => glyceraldehyde-3P + pyruvate	4	4	100
DMG2200337	Carbohydrate metabolism	Central carbohydrate metabolism	M00008	Entner-Doudoroff pathway, glucose-6P => glyceraldehyde-3P + pyruvate	4	4	100
DMG2200338	Carbohydrate metabolism	Central carbohydrate metabolism	M00008	Entner-Doudoroff pathway, glucose-6P => glyceraldehyde-3P + pyruvate	4	4	100
DMG2200339	Carbohydrate metabolism	Central carbohydrate metabolism	M00008	Entner-Doudoroff pathway, glucose-6P => glyceraldehyde-3P + pyruvate	4	4	100
DMG2200342	Carbohydrate metabolism	Central carbohydrate metabolism	M00008	Entner-Doudoroff pathway, glucose-6P => glyceraldehyde-3P + pyruvate	4	4	100
DMG2200343	Carbohydrate metabolism	Central carbohydrate metabolism	M00008	Entner-Doudoroff pathway, glucose-6P => glyceraldehyde-3P + pyruvate	4	4	100
DMG2200344	Carbohydrate metabolism	Central carbohydrate metabolism	M00008	Entner-Doudoroff pathway, glucose-6P => glyceraldehyde-3P + pyruvate	4	4	100
DMG2200346	Carbohydrate metabolism	Central carbohydrate metabolism	M00008	Entner-Doudoroff pathway, glucose-6P => glyceraldehyde-3P + pyruvate	4	4	100
DMG2200347	Carbohydrate metabolism	Central carbohydrate metabolism	M00008	Entner-Doudoroff pathway, glucose-6P => glyceraldehyde-3P + pyruvate	4	4	100
DMG2200350	Carbohydrate metabolism	Central carbohydrate metabolism	M00008	Entner-Doudoroff pathway, glucose-6P => glyceraldehyde-3P + pyruvate	4	4	100
DMG2200352	Carbohydrate metabolism	Central carbohydrate metabolism	M00008	Entner-Doudoroff pathway, glucose-6P => glyceraldehyde-3P + pyruvate	4	4	100
DMG2200353	Carbohydrate metabolism	Central carbohydrate metabolism	M00008	Entner-Doudoroff pathway, glucose-6P => glyceraldehyde-3P + pyruvate	4	4	100
DMG2200354	Carbohydrate metabolism	Central carbohydrate metabolism	M00008	Entner-Doudoroff pathway, glucose-6P => glyceraldehyde-3P + pyruvate	4	4	100
DMG2200355	Carbohydrate metabolism	Central carbohydrate metabolism	M00008	Entner-Doudoroff pathway, glucose-6P => glyceraldehyde-3P + pyruvate	4	4	100
DMG2200356	Carbohydrate metabolism	Central carbohydrate metabolism	M00008	Entner-Doudoroff pathway, glucose-6P => glyceraldehyde-3P + pyruvate	4	4	100
DMG2200358	Carbohydrate metabolism	Central carbohydrate metabolism	M00008	Entner-Doudoroff pathway, glucose-6P => glyceraldehyde-3P + pyruvate	4	4	100
DMG2200359	Carbohydrate metabolism	Central carbohydrate metabolism	M00008	Entner-Doudoroff pathway, glucose-6P => glyceraldehyde-3P + pyruvate	4	4	100
DMG2200287	Carbohydrate metabolism	Central carbohydrate metabolism	M00008	Entner-Doudoroff pathway, glucose-6P => glyceraldehyde-3P + pyruvate	3	4	75
DMG2200298	Carbohydrate metabolism	Central carbohydrate metabolism	M00008	Entner-Doudoroff pathway, glucose-6P => glyceraldehyde-3P + pyruvate	3	4	75
DMG2200300	Carbohydrate metabolism	Central carbohydrate metabolism	M00008	Entner-Doudoroff pathway, glucose-6P => glyceraldehyde-3P + pyruvate	3	4	75
DMG2200306	Carbohydrate metabolism	Central carbohydrate metabolism	M00008	Entner-Doudoroff pathway, glucose-6P => glyceraldehyde-3P + pyruvate	3	4	75
DMG2200309	Carbohydrate metabolism	Central carbohydrate metabolism	M00008	Entner-Doudoroff pathway, glucose-6P => glyceraldehyde-3P + pyruvate	3	4	75
DMG2200312	Carbohydrate metabolism	Central carbohydrate metabolism	M00008	Entner-Doudoroff pathway, glucose-6P => glyceraldehyde-3P + pyruvate	3	4	75
DMG2200317	Carbohydrate metabolism	Central carbohydrate metabolism	M00008	Entner-Doudoroff pathway, glucose-6P => glyceraldehyde-3P + pyruvate	3	4	75
DMG2200318	Carbohydrate metabolism	Central carbohydrate metabolism	M00008	Entner-Doudoroff pathway, glucose-6P => glyceraldehyde-3P + pyruvate	3	4	75
DMG2200325	Carbohydrate metabolism	Central carbohydrate metabolism	M00008	Entner-Doudoroff pathway, glucose-6P => glyceraldehyde-3P + pyruvate	3	4	75
DMG2200327	Carbohydrate metabolism	Central carbohydrate metabolism	M00008	Entner-Doudoroff pathway, glucose-6P => glyceraldehyde-3P + pyruvate	3	4	75
DMG2200330	Carbohydrate metabolism	Central carbohydrate metabolism	M00008	Entner-Doudoroff pathway, glucose-6P => glyceraldehyde-3P + pyruvate	3	4	75
DMG2200332	Carbohydrate metabolism	Central carbohydrate metabolism	M00008	Entner-Doudoroff pathway, glucose-6P => glyceraldehyde-3P + pyruvate	3	4	75
DMG2200333	Carbohydrate metabolism	Central carbohydrate metabolism	M00008	Entner-Doudoroff pathway, glucose-6P => glyceraldehyde-3P + pyruvate	3	4	75
DMG2200336	Carbohydrate metabolism	Central carbohydrate metabolism	M00008	Entner-Doudoroff pathway, glucose-6P => glyceraldehyde-3P + pyruvate	3	4	75
DMG2200340	Carbohydrate metabolism	Central carbohydrate metabolism	M00008	Entner-Doudoroff pathway, glucose-6P => glyceraldehyde-3P + pyruvate	3	4	75
DMG2200345	Carbohydrate metabolism	Central carbohydrate metabolism	M00008	Entner-Doudoroff pathway, glucose-6P => glyceraldehyde-3P + pyruvate	3	4	75
DMG2200348	Carbohydrate metabolism	Central carbohydrate metabolism	M00008	Entner-Doudoroff pathway, glucose-6P => glyceraldehyde-3P + pyruvate	3	4	75
DMG2200351	Carbohydrate metabolism	Central carbohydrate metabolism	M00008	Entner-Doudoroff pathway, glucose-6P => glyceraldehyde-3P + pyruvate	3	4	75
DMG2200363	Carbohydrate metabolism	Central carbohydrate metabolism	M00008	Entner-Doudoroff pathway, glucose-6P => glyceraldehyde-3P + pyruvate	3	4	75
DMG2200297	Carbohydrate metabolism	Central carbohydrate metabolism	M00008	Entner-Doudoroff pathway, glucose-6P => glyceraldehyde-3P + pyruvate	2	4	50
DMG2200308	Carbohydrate metabolism	Central carbohydrate metabolism	M00008	Entner-Doudoroff pathway, glucose-6P => glyceraldehyde-3P + pyruvate	2	4	50
DMG2200331	Carbohydrate metabolism	Central carbohydrate metabolism	M00008	Entner-Doudoroff pathway, glucose-6P => glyceraldehyde-3P + pyruvate	2	4	50
DMG2200360	Carbohydrate metabolism	Central carbohydrate metabolism	M00008	Entner-Doudoroff pathway, glucose-6P => glyceraldehyde-3P + pyruvate	2	4	50
DMG2200361	Carbohydrate metabolism	Central carbohydrate metabolism	M00008	Entner-Doudoroff pathway, glucose-6P => glyceraldehyde-3P + pyruvate	2	4	50
DMG2200303	Carbohydrate metabolism	Central carbohydrate metabolism	M00008	Entner-Doudoroff pathway, glucose-6P => glyceraldehyde-3P + pyruvate	1	4	25
DMG2200282	Carbohydrate metabolism	Central carbohydrate metabolism	M00008	Entner-Doudoroff pathway, glucose-6P => glyceraldehyde-3P + pyruvate	0	4	0
DMG2200286	Carbohydrate metabolism	Central carbohydrate metabolism	M00008	Entner-Doudoroff pathway, glucose-6P => glyceraldehyde-3P + pyruvate	0	4	0
DMG2200314	Carbohydrate metabolism	Central carbohydrate metabolism	M00008	Entner-Doudoroff pathway, glucose-6P => glyceraldehyde-3P + pyruvate	0	4	0
DMG2200335	Carbohydrate metabolism	Central carbohydrate metabolism	M00008	Entner-Doudoroff pathway, glucose-6P => glyceraldehyde-3P + pyruvate	0	4	0
DMG2200341	Carbohydrate metabolism	Central carbohydrate metabolism	M00008	Entner-Doudoroff pathway, glucose-6P => glyceraldehyde-3P + pyruvate	0	4	0
DMG2200349	Carbohydrate metabolism	Central carbohydrate metabolism	M00008	Entner-Doudoroff pathway, glucose-6P => glyceraldehyde-3P + pyruvate	0	4	0
DMG2200357	Carbohydrate metabolism	Central carbohydrate metabolism	M00008	Entner-Doudoroff pathway, glucose-6P => glyceraldehyde-3P + pyruvate	0	4	0
DMG2200362	Carbohydrate metabolism	Central carbohydrate metabolism	M00008	Entner-Doudoroff pathway, glucose-6P => glyceraldehyde-3P + pyruvate	0	4	0
DMG2200290	Carbohydrate metabolism	Central carbohydrate metabolism	M00009	Citrate cycle (TCA cycle, Krebs cycle)	8	8	100
DMG2200296	Carbohydrate metabolism	Central carbohydrate metabolism	M00009	Citrate cycle (TCA cycle, Krebs cycle)	8	8	100
DMG2200299	Carbohydrate metabolism	Central carbohydrate metabolism	M00009	Citrate cycle (TCA cycle, Krebs cycle)	8	8	100
DMG2200300	Carbohydrate metabolism	Central carbohydrate metabolism	M00009	Citrate cycle (TCA cycle, Krebs cycle)	8	8	100
DMG2200301	Carbohydrate metabolism	Central carbohydrate metabolism	M00009	Citrate cycle (TCA cycle, Krebs cycle)	8	8	100
DMG2200306	Carbohydrate metabolism	Central carbohydrate metabolism	M00009	Citrate cycle (TCA cycle, Krebs cycle)	8	8	100
DMG2200314	Carbohydrate metabolism	Central carbohydrate metabolism	M00009	Citrate cycle (TCA cycle, Krebs cycle)	8	8	100
DMG2200315	Carbohydrate metabolism	Central carbohydrate metabolism	M00009	Citrate cycle (TCA cycle, Krebs cycle)	8	8	100
DMG2200322	Carbohydrate metabolism	Central carbohydrate metabolism	M00009	Citrate cycle (TCA cycle, Krebs cycle)	8	8	100
DMG2200323	Carbohydrate metabolism	Central carbohydrate metabolism	M00009	Citrate cycle (TCA cycle, Krebs cycle)	8	8	100
DMG2200334	Carbohydrate metabolism	Central carbohydrate metabolism	M00009	Citrate cycle (TCA cycle, Krebs cycle)	8	8	100
DMG2200335	Carbohydrate metabolism	Central carbohydrate metabolism	M00009	Citrate cycle (TCA cycle, Krebs cycle)	8	8	100
DMG2200343	Carbohydrate metabolism	Central carbohydrate metabolism	M00009	Citrate cycle (TCA cycle, Krebs cycle)	8	8	100
DMG2200344	Carbohydrate metabolism	Central carbohydrate metabolism	M00009	Citrate cycle (TCA cycle, Krebs cycle)	8	8	100
DMG2200345	Carbohydrate metabolism	Central carbohydrate metabolism	M00009	Citrate cycle (TCA cycle, Krebs cycle)	8	8	100
DMG2200356	Carbohydrate metabolism	Central carbohydrate metabolism	M00009	Citrate cycle (TCA cycle, Krebs cycle)	8	8	100
DMG2200360	Carbohydrate metabolism	Central carbohydrate metabolism	M00009	Citrate cycle (TCA cycle, Krebs cycle)	8	8	100
DMG2200282	Carbohydrate metabolism	Central carbohydrate metabolism	M00009	Citrate cycle (TCA cycle, Krebs cycle)	7	8	87.5
DMG2200284	Carbohydrate metabolism	Central carbohydrate metabolism	M00009	Citrate cycle (TCA cycle, Krebs cycle)	7	8	87.5
DMG2200285	Carbohydrate metabolism	Central carbohydrate metabolism	M00009	Citrate cycle (TCA cycle, Krebs cycle)	7	8	87.5
DMG2200292	Carbohydrate metabolism	Central carbohydrate metabolism	M00009	Citrate cycle (TCA cycle, Krebs cycle)	7	8	87.5
DMG2200293	Carbohydrate metabolism	Central carbohydrate metabolism	M00009	Citrate cycle (TCA cycle, Krebs cycle)	7	8	87.5
DMG2200295	Carbohydrate metabolism	Central carbohydrate metabolism	M00009	Citrate cycle (TCA cycle, Krebs cycle)	7	8	87.5
DMG2200297	Carbohydrate metabolism	Central carbohydrate metabolism	M00009	Citrate cycle (TCA cycle, Krebs cycle)	7	8	87.5
DMG2200298	Carbohydrate metabolism	Central carbohydrate metabolism	M00009	Citrate cycle (TCA cycle, Krebs cycle)	7	8	87.5
DMG2200303	Carbohydrate metabolism	Central carbohydrate metabolism	M00009	Citrate cycle (TCA cycle, Krebs cycle)	7	8	87.5
DMG2200304	Carbohydrate metabolism	Central carbohydrate metabolism	M00009	Citrate cycle (TCA cycle, Krebs cycle)	7	8	87.5
DMG2200308	Carbohydrate metabolism	Central carbohydrate metabolism	M00009	Citrate cycle (TCA cycle, Krebs cycle)	7	8	87.5
DMG2200309	Carbohydrate metabolism	Central carbohydrate metabolism	M00009	Citrate cycle (TCA cycle, Krebs cycle)	7	8	87.5
DMG2200311	Carbohydrate metabolism	Central carbohydrate metabolism	M00009	Citrate cycle (TCA cycle, Krebs cycle)	7	8	87.5
DMG2200313	Carbohydrate metabolism	Central carbohydrate metabolism	M00009	Citrate cycle (TCA cycle, Krebs cycle)	7	8	87.5
DMG2200317	Carbohydrate metabolism	Central carbohydrate metabolism	M00009	Citrate cycle (TCA cycle, Krebs cycle)	7	8	87.5
DMG2200319	Carbohydrate metabolism	Central carbohydrate metabolism	M00009	Citrate cycle (TCA cycle, Krebs cycle)	7	8	87.5
DMG2200321	Carbohydrate metabolism	Central carbohydrate metabolism	M00009	Citrate cycle (TCA cycle, Krebs cycle)	7	8	87.5
DMG2200325	Carbohydrate metabolism	Central carbohydrate metabolism	M00009	Citrate cycle (TCA cycle, Krebs cycle)	7	8	87.5
DMG2200326	Carbohydrate metabolism	Central carbohydrate metabolism	M00009	Citrate cycle (TCA cycle, Krebs cycle)	7	8	87.5
DMG2200327	Carbohydrate metabolism	Central carbohydrate metabolism	M00009	Citrate cycle (TCA cycle, Krebs cycle)	7	8	87.5
DMG2200330	Carbohydrate metabolism	Central carbohydrate metabolism	M00009	Citrate cycle (TCA cycle, Krebs cycle)	7	8	87.5
DMG2200331	Carbohydrate metabolism	Central carbohydrate metabolism	M00009	Citrate cycle (TCA cycle, Krebs cycle)	7	8	87.5
DMG2200332	Carbohydrate metabolism	Central carbohydrate metabolism	M00009	Citrate cycle (TCA cycle, Krebs cycle)	7	8	87.5
DMG2200336	Carbohydrate metabolism	Central carbohydrate metabolism	M00009	Citrate cycle (TCA cycle, Krebs cycle)	7	8	87.5
DMG2200341	Carbohydrate metabolism	Central carbohydrate metabolism	M00009	Citrate cycle (TCA cycle, Krebs cycle)	7	8	87.5
DMG2200342	Carbohydrate metabolism	Central carbohydrate metabolism	M00009	Citrate cycle (TCA cycle, Krebs cycle)	7	8	87.5
DMG2200348	Carbohydrate metabolism	Central carbohydrate metabolism	M00009	Citrate cycle (TCA cycle, Krebs cycle)	7	8	87.5
DMG2200349	Carbohydrate metabolism	Central carbohydrate metabolism	M00009	Citrate cycle (TCA cycle, Krebs cycle)	7	8	87.5
DMG2200350	Carbohydrate metabolism	Central carbohydrate metabolism	M00009	Citrate cycle (TCA cycle, Krebs cycle)	7	8	87.5
DMG2200351	Carbohydrate metabolism	Central carbohydrate metabolism	M00009	Citrate cycle (TCA cycle, Krebs cycle)	7	8	87.5
DMG2200353	Carbohydrate metabolism	Central carbohydrate metabolism	M00009	Citrate cycle (TCA cycle, Krebs cycle)	7	8	87.5
DMG2200354	Carbohydrate metabolism	Central carbohydrate metabolism	M00009	Citrate cycle (TCA cycle, Krebs cycle)	7	8	87.5
DMG2200355	Carbohydrate metabolism	Central carbohydrate metabolism	M00009	Citrate cycle (TCA cycle, Krebs cycle)	7	8	87.5
DMG2200357	Carbohydrate metabolism	Central carbohydrate metabolism	M00009	Citrate cycle (TCA cycle, Krebs cycle)	7	8	87.5
DMG2200358	Carbohydrate metabolism	Central carbohydrate metabolism	M00009	Citrate cycle (TCA cycle, Krebs cycle)	7	8	87.5
DMG2200363	Carbohydrate metabolism	Central carbohydrate metabolism	M00009	Citrate cycle (TCA cycle, Krebs cycle)	7	8	87.5
DMG2200283	Carbohydrate metabolism	Central carbohydrate metabolism	M00009	Citrate cycle (TCA cycle, Krebs cycle)	6	8	75
DMG2200286	Carbohydrate metabolism	Central carbohydrate metabolism	M00009	Citrate cycle (TCA cycle, Krebs cycle)	6	8	75
DMG2200287	Carbohydrate metabolism	Central carbohydrate metabolism	M00009	Citrate cycle (TCA cycle, Krebs cycle)	6	8	75
DMG2200288	Carbohydrate metabolism	Central carbohydrate metabolism	M00009	Citrate cycle (TCA cycle, Krebs cycle)	6	8	75
DMG2200289	Carbohydrate metabolism	Central carbohydrate metabolism	M00009	Citrate cycle (TCA cycle, Krebs cycle)	6	8	75
DMG2200291	Carbohydrate metabolism	Central carbohydrate metabolism	M00009	Citrate cycle (TCA cycle, Krebs cycle)	6	8	75
DMG2200294	Carbohydrate metabolism	Central carbohydrate metabolism	M00009	Citrate cycle (TCA cycle, Krebs cycle)	6	8	75
DMG2200302	Carbohydrate metabolism	Central carbohydrate metabolism	M00009	Citrate cycle (TCA cycle, Krebs cycle)	6	8	75
DMG2200305	Carbohydrate metabolism	Central carbohydrate metabolism	M00009	Citrate cycle (TCA cycle, Krebs cycle)	6	8	75
DMG2200307	Carbohydrate metabolism	Central carbohydrate metabolism	M00009	Citrate cycle (TCA cycle, Krebs cycle)	6	8	75
DMG2200310	Carbohydrate metabolism	Central carbohydrate metabolism	M00009	Citrate cycle (TCA cycle, Krebs cycle)	6	8	75
DMG2200312	Carbohydrate metabolism	Central carbohydrate metabolism	M00009	Citrate cycle (TCA cycle, Krebs cycle)	6	8	75
DMG2200316	Carbohydrate metabolism	Central carbohydrate metabolism	M00009	Citrate cycle (TCA cycle, Krebs cycle)	6	8	75
DMG2200318	Carbohydrate metabolism	Central carbohydrate metabolism	M00009	Citrate cycle (TCA cycle, Krebs cycle)	6	8	75
DMG2200320	Carbohydrate metabolism	Central carbohydrate metabolism	M00009	Citrate cycle (TCA cycle, Krebs cycle)	6	8	75
DMG2200324	Carbohydrate metabolism	Central carbohydrate metabolism	M00009	Citrate cycle (TCA cycle, Krebs cycle)	6	8	75
DMG2200328	Carbohydrate metabolism	Central carbohydrate metabolism	M00009	Citrate cycle (TCA cycle, Krebs cycle)	6	8	75
DMG2200329	Carbohydrate metabolism	Central carbohydrate metabolism	M00009	Citrate cycle (TCA cycle, Krebs cycle)	6	8	75
DMG2200333	Carbohydrate metabolism	Central carbohydrate metabolism	M00009	Citrate cycle (TCA cycle, Krebs cycle)	6	8	75
DMG2200337	Carbohydrate metabolism	Central carbohydrate metabolism	M00009	Citrate cycle (TCA cycle, Krebs cycle)	6	8	75
DMG2200338	Carbohydrate metabolism	Central carbohydrate metabolism	M00009	Citrate cycle (TCA cycle, Krebs cycle)	6	8	75
DMG2200339	Carbohydrate metabolism	Central carbohydrate metabolism	M00009	Citrate cycle (TCA cycle, Krebs cycle)	6	8	75
DMG2200340	Carbohydrate metabolism	Central carbohydrate metabolism	M00009	Citrate cycle (TCA cycle, Krebs cycle)	6	8	75
DMG2200346	Carbohydrate metabolism	Central carbohydrate metabolism	M00009	Citrate cycle (TCA cycle, Krebs cycle)	6	8	75
DMG2200347	Carbohydrate metabolism	Central carbohydrate metabolism	M00009	Citrate cycle (TCA cycle, Krebs cycle)	6	8	75
DMG2200352	Carbohydrate metabolism	Central carbohydrate metabolism	M00009	Citrate cycle (TCA cycle, Krebs cycle)	6	8	75
DMG2200359	Carbohydrate metabolism	Central carbohydrate metabolism	M00009	Citrate cycle (TCA cycle, Krebs cycle)	6	8	75
DMG2200361	Carbohydrate metabolism	Central carbohydrate metabolism	M00009	Citrate cycle (TCA cycle, Krebs cycle)	6	8	75
DMG2200362	Carbohydrate metabolism	Central carbohydrate metabolism	M00009	Citrate cycle (TCA cycle, Krebs cycle)	6	8	75
DMG2200284	Carbohydrate metabolism	Central carbohydrate metabolism	M00010	Citrate cycle, first carbon oxidation, oxaloacetate => 2-oxoglutarate	3	3	100
DMG2200285	Carbohydrate metabolism	Central carbohydrate metabolism	M00010	Citrate cycle, first carbon oxidation, oxaloacetate => 2-oxoglutarate	3	3	100
DMG2200290	Carbohydrate metabolism	Central carbohydrate metabolism	M00010	Citrate cycle, first carbon oxidation, oxaloacetate => 2-oxoglutarate	3	3	100
DMG2200292	Carbohydrate metabolism	Central carbohydrate metabolism	M00010	Citrate cycle, first carbon oxidation, oxaloacetate => 2-oxoglutarate	3	3	100
DMG2200293	Carbohydrate metabolism	Central carbohydrate metabolism	M00010	Citrate cycle, first carbon oxidation, oxaloacetate => 2-oxoglutarate	3	3	100
DMG2200295	Carbohydrate metabolism	Central carbohydrate metabolism	M00010	Citrate cycle, first carbon oxidation, oxaloacetate => 2-oxoglutarate	3	3	100
DMG2200296	Carbohydrate metabolism	Central carbohydrate metabolism	M00010	Citrate cycle, first carbon oxidation, oxaloacetate => 2-oxoglutarate	3	3	100
DMG2200298	Carbohydrate metabolism	Central carbohydrate metabolism	M00010	Citrate cycle, first carbon oxidation, oxaloacetate => 2-oxoglutarate	3	3	100
DMG2200299	Carbohydrate metabolism	Central carbohydrate metabolism	M00010	Citrate cycle, first carbon oxidation, oxaloacetate => 2-oxoglutarate	3	3	100
DMG2200300	Carbohydrate metabolism	Central carbohydrate metabolism	M00010	Citrate cycle, first carbon oxidation, oxaloacetate => 2-oxoglutarate	3	3	100
DMG2200301	Carbohydrate metabolism	Central carbohydrate metabolism	M00010	Citrate cycle, first carbon oxidation, oxaloacetate => 2-oxoglutarate	3	3	100
DMG2200304	Carbohydrate metabolism	Central carbohydrate metabolism	M00010	Citrate cycle, first carbon oxidation, oxaloacetate => 2-oxoglutarate	3	3	100
DMG2200306	Carbohydrate metabolism	Central carbohydrate metabolism	M00010	Citrate cycle, first carbon oxidation, oxaloacetate => 2-oxoglutarate	3	3	100
DMG2200311	Carbohydrate metabolism	Central carbohydrate metabolism	M00010	Citrate cycle, first carbon oxidation, oxaloacetate => 2-oxoglutarate	3	3	100
DMG2200314	Carbohydrate metabolism	Central carbohydrate metabolism	M00010	Citrate cycle, first carbon oxidation, oxaloacetate => 2-oxoglutarate	3	3	100
DMG2200315	Carbohydrate metabolism	Central carbohydrate metabolism	M00010	Citrate cycle, first carbon oxidation, oxaloacetate => 2-oxoglutarate	3	3	100
DMG2200317	Carbohydrate metabolism	Central carbohydrate metabolism	M00010	Citrate cycle, first carbon oxidation, oxaloacetate => 2-oxoglutarate	3	3	100
DMG2200319	Carbohydrate metabolism	Central carbohydrate metabolism	M00010	Citrate cycle, first carbon oxidation, oxaloacetate => 2-oxoglutarate	3	3	100
DMG2200321	Carbohydrate metabolism	Central carbohydrate metabolism	M00010	Citrate cycle, first carbon oxidation, oxaloacetate => 2-oxoglutarate	3	3	100
DMG2200322	Carbohydrate metabolism	Central carbohydrate metabolism	M00010	Citrate cycle, first carbon oxidation, oxaloacetate => 2-oxoglutarate	3	3	100
DMG2200323	Carbohydrate metabolism	Central carbohydrate metabolism	M00010	Citrate cycle, first carbon oxidation, oxaloacetate => 2-oxoglutarate	3	3	100
DMG2200325	Carbohydrate metabolism	Central carbohydrate metabolism	M00010	Citrate cycle, first carbon oxidation, oxaloacetate => 2-oxoglutarate	3	3	100
DMG2200326	Carbohydrate metabolism	Central carbohydrate metabolism	M00010	Citrate cycle, first carbon oxidation, oxaloacetate => 2-oxoglutarate	3	3	100
DMG2200327	Carbohydrate metabolism	Central carbohydrate metabolism	M00010	Citrate cycle, first carbon oxidation, oxaloacetate => 2-oxoglutarate	3	3	100
DMG2200330	Carbohydrate metabolism	Central carbohydrate metabolism	M00010	Citrate cycle, first carbon oxidation, oxaloacetate => 2-oxoglutarate	3	3	100
DMG2200331	Carbohydrate metabolism	Central carbohydrate metabolism	M00010	Citrate cycle, first carbon oxidation, oxaloacetate => 2-oxoglutarate	3	3	100
DMG2200332	Carbohydrate metabolism	Central carbohydrate metabolism	M00010	Citrate cycle, first carbon oxidation, oxaloacetate => 2-oxoglutarate	3	3	100
DMG2200334	Carbohydrate metabolism	Central carbohydrate metabolism	M00010	Citrate cycle, first carbon oxidation, oxaloacetate => 2-oxoglutarate	3	3	100
DMG2200335	Carbohydrate metabolism	Central carbohydrate metabolism	M00010	Citrate cycle, first carbon oxidation, oxaloacetate => 2-oxoglutarate	3	3	100
DMG2200336	Carbohydrate metabolism	Central carbohydrate metabolism	M00010	Citrate cycle, first carbon oxidation, oxaloacetate => 2-oxoglutarate	3	3	100
DMG2200342	Carbohydrate metabolism	Central carbohydrate metabolism	M00010	Citrate cycle, first carbon oxidation, oxaloacetate => 2-oxoglutarate	3	3	100
DMG2200343	Carbohydrate metabolism	Central carbohydrate metabolism	M00010	Citrate cycle, first carbon oxidation, oxaloacetate => 2-oxoglutarate	3	3	100
DMG2200344	Carbohydrate metabolism	Central carbohydrate metabolism	M00010	Citrate cycle, first carbon oxidation, oxaloacetate => 2-oxoglutarate	3	3	100
DMG2200345	Carbohydrate metabolism	Central carbohydrate metabolism	M00010	Citrate cycle, first carbon oxidation, oxaloacetate => 2-oxoglutarate	3	3	100
DMG2200348	Carbohydrate metabolism	Central carbohydrate metabolism	M00010	Citrate cycle, first carbon oxidation, oxaloacetate => 2-oxoglutarate	3	3	100
DMG2200351	Carbohydrate metabolism	Central carbohydrate metabolism	M00010	Citrate cycle, first carbon oxidation, oxaloacetate => 2-oxoglutarate	3	3	100
DMG2200353	Carbohydrate metabolism	Central carbohydrate metabolism	M00010	Citrate cycle, first carbon oxidation, oxaloacetate => 2-oxoglutarate	3	3	100
DMG2200354	Carbohydrate metabolism	Central carbohydrate metabolism	M00010	Citrate cycle, first carbon oxidation, oxaloacetate => 2-oxoglutarate	3	3	100
DMG2200355	Carbohydrate metabolism	Central carbohydrate metabolism	M00010	Citrate cycle, first carbon oxidation, oxaloacetate => 2-oxoglutarate	3	3	100
DMG2200356	Carbohydrate metabolism	Central carbohydrate metabolism	M00010	Citrate cycle, first carbon oxidation, oxaloacetate => 2-oxoglutarate	3	3	100
DMG2200358	Carbohydrate metabolism	Central carbohydrate metabolism	M00010	Citrate cycle, first carbon oxidation, oxaloacetate => 2-oxoglutarate	3	3	100
DMG2200360	Carbohydrate metabolism	Central carbohydrate metabolism	M00010	Citrate cycle, first carbon oxidation, oxaloacetate => 2-oxoglutarate	3	3	100
DMG2200363	Carbohydrate metabolism	Central carbohydrate metabolism	M00010	Citrate cycle, first carbon oxidation, oxaloacetate => 2-oxoglutarate	3	3	100
DMG2200282	Carbohydrate metabolism	Central carbohydrate metabolism	M00010	Citrate cycle, first carbon oxidation, oxaloacetate => 2-oxoglutarate	2	3	66.67
DMG2200283	Carbohydrate metabolism	Central carbohydrate metabolism	M00010	Citrate cycle, first carbon oxidation, oxaloacetate => 2-oxoglutarate	2	3	66.67
DMG2200286	Carbohydrate metabolism	Central carbohydrate metabolism	M00010	Citrate cycle, first carbon oxidation, oxaloacetate => 2-oxoglutarate	2	3	66.67
DMG2200287	Carbohydrate metabolism	Central carbohydrate metabolism	M00010	Citrate cycle, first carbon oxidation, oxaloacetate => 2-oxoglutarate	2	3	66.67
DMG2200288	Carbohydrate metabolism	Central carbohydrate metabolism	M00010	Citrate cycle, first carbon oxidation, oxaloacetate => 2-oxoglutarate	2	3	66.67
DMG2200289	Carbohydrate metabolism	Central carbohydrate metabolism	M00010	Citrate cycle, first carbon oxidation, oxaloacetate => 2-oxoglutarate	2	3	66.67
DMG2200291	Carbohydrate metabolism	Central carbohydrate metabolism	M00010	Citrate cycle, first carbon oxidation, oxaloacetate => 2-oxoglutarate	2	3	66.67
DMG2200294	Carbohydrate metabolism	Central carbohydrate metabolism	M00010	Citrate cycle, first carbon oxidation, oxaloacetate => 2-oxoglutarate	2	3	66.67
DMG2200297	Carbohydrate metabolism	Central carbohydrate metabolism	M00010	Citrate cycle, first carbon oxidation, oxaloacetate => 2-oxoglutarate	2	3	66.67
DMG2200302	Carbohydrate metabolism	Central carbohydrate metabolism	M00010	Citrate cycle, first carbon oxidation, oxaloacetate => 2-oxoglutarate	2	3	66.67
DMG2200303	Carbohydrate metabolism	Central carbohydrate metabolism	M00010	Citrate cycle, first carbon oxidation, oxaloacetate => 2-oxoglutarate	2	3	66.67
DMG2200305	Carbohydrate metabolism	Central carbohydrate metabolism	M00010	Citrate cycle, first carbon oxidation, oxaloacetate => 2-oxoglutarate	2	3	66.67
DMG2200307	Carbohydrate metabolism	Central carbohydrate metabolism	M00010	Citrate cycle, first carbon oxidation, oxaloacetate => 2-oxoglutarate	2	3	66.67
DMG2200308	Carbohydrate metabolism	Central carbohydrate metabolism	M00010	Citrate cycle, first carbon oxidation, oxaloacetate => 2-oxoglutarate	2	3	66.67
DMG2200309	Carbohydrate metabolism	Central carbohydrate metabolism	M00010	Citrate cycle, first carbon oxidation, oxaloacetate => 2-oxoglutarate	2	3	66.67
DMG2200310	Carbohydrate metabolism	Central carbohydrate metabolism	M00010	Citrate cycle, first carbon oxidation, oxaloacetate => 2-oxoglutarate	2	3	66.67
DMG2200312	Carbohydrate metabolism	Central carbohydrate metabolism	M00010	Citrate cycle, first carbon oxidation, oxaloacetate => 2-oxoglutarate	2	3	66.67
DMG2200313	Carbohydrate metabolism	Central carbohydrate metabolism	M00010	Citrate cycle, first carbon oxidation, oxaloacetate => 2-oxoglutarate	2	3	66.67
DMG2200316	Carbohydrate metabolism	Central carbohydrate metabolism	M00010	Citrate cycle, first carbon oxidation, oxaloacetate => 2-oxoglutarate	2	3	66.67
DMG2200318	Carbohydrate metabolism	Central carbohydrate metabolism	M00010	Citrate cycle, first carbon oxidation, oxaloacetate => 2-oxoglutarate	2	3	66.67
DMG2200320	Carbohydrate metabolism	Central carbohydrate metabolism	M00010	Citrate cycle, first carbon oxidation, oxaloacetate => 2-oxoglutarate	2	3	66.67
DMG2200324	Carbohydrate metabolism	Central carbohydrate metabolism	M00010	Citrate cycle, first carbon oxidation, oxaloacetate => 2-oxoglutarate	2	3	66.67
DMG2200328	Carbohydrate metabolism	Central carbohydrate metabolism	M00010	Citrate cycle, first carbon oxidation, oxaloacetate => 2-oxoglutarate	2	3	66.67
DMG2200329	Carbohydrate metabolism	Central carbohydrate metabolism	M00010	Citrate cycle, first carbon oxidation, oxaloacetate => 2-oxoglutarate	2	3	66.67
DMG2200333	Carbohydrate metabolism	Central carbohydrate metabolism	M00010	Citrate cycle, first carbon oxidation, oxaloacetate => 2-oxoglutarate	2	3	66.67
DMG2200337	Carbohydrate metabolism	Central carbohydrate metabolism	M00010	Citrate cycle, first carbon oxidation, oxaloacetate => 2-oxoglutarate	2	3	66.67
DMG2200338	Carbohydrate metabolism	Central carbohydrate metabolism	M00010	Citrate cycle, first carbon oxidation, oxaloacetate => 2-oxoglutarate	2	3	66.67
DMG2200339	Carbohydrate metabolism	Central carbohydrate metabolism	M00010	Citrate cycle, first carbon oxidation, oxaloacetate => 2-oxoglutarate	2	3	66.67
DMG2200341	Carbohydrate metabolism	Central carbohydrate metabolism	M00010	Citrate cycle, first carbon oxidation, oxaloacetate => 2-oxoglutarate	2	3	66.67
DMG2200346	Carbohydrate metabolism	Central carbohydrate metabolism	M00010	Citrate cycle, first carbon oxidation, oxaloacetate => 2-oxoglutarate	2	3	66.67
DMG2200347	Carbohydrate metabolism	Central carbohydrate metabolism	M00010	Citrate cycle, first carbon oxidation, oxaloacetate => 2-oxoglutarate	2	3	66.67
DMG2200349	Carbohydrate metabolism	Central carbohydrate metabolism	M00010	Citrate cycle, first carbon oxidation, oxaloacetate => 2-oxoglutarate	2	3	66.67
DMG2200350	Carbohydrate metabolism	Central carbohydrate metabolism	M00010	Citrate cycle, first carbon oxidation, oxaloacetate => 2-oxoglutarate	2	3	66.67
DMG2200352	Carbohydrate metabolism	Central carbohydrate metabolism	M00010	Citrate cycle, first carbon oxidation, oxaloacetate => 2-oxoglutarate	2	3	66.67
DMG2200357	Carbohydrate metabolism	Central carbohydrate metabolism	M00010	Citrate cycle, first carbon oxidation, oxaloacetate => 2-oxoglutarate	2	3	66.67
DMG2200359	Carbohydrate metabolism	Central carbohydrate metabolism	M00010	Citrate cycle, first carbon oxidation, oxaloacetate => 2-oxoglutarate	2	3	66.67
DMG2200361	Carbohydrate metabolism	Central carbohydrate metabolism	M00010	Citrate cycle, first carbon oxidation, oxaloacetate => 2-oxoglutarate	2	3	66.67
DMG2200362	Carbohydrate metabolism	Central carbohydrate metabolism	M00010	Citrate cycle, first carbon oxidation, oxaloacetate => 2-oxoglutarate	2	3	66.67
DMG2200340	Carbohydrate metabolism	Central carbohydrate metabolism	M00010	Citrate cycle, first carbon oxidation, oxaloacetate => 2-oxoglutarate	1	3	33.33
DMG2200282	Carbohydrate metabolism	Central carbohydrate metabolism	M00011	Citrate cycle, second carbon oxidation, 2-oxoglutarate => oxaloacetate	5	5	100
DMG2200290	Carbohydrate metabolism	Central carbohydrate metabolism	M00011	Citrate cycle, second carbon oxidation, 2-oxoglutarate => oxaloacetate	5	5	100
DMG2200296	Carbohydrate metabolism	Central carbohydrate metabolism	M00011	Citrate cycle, second carbon oxidation, 2-oxoglutarate => oxaloacetate	5	5	100
DMG2200297	Carbohydrate metabolism	Central carbohydrate metabolism	M00011	Citrate cycle, second carbon oxidation, 2-oxoglutarate => oxaloacetate	5	5	100
DMG2200299	Carbohydrate metabolism	Central carbohydrate metabolism	M00011	Citrate cycle, second carbon oxidation, 2-oxoglutarate => oxaloacetate	5	5	100
DMG2200300	Carbohydrate metabolism	Central carbohydrate metabolism	M00011	Citrate cycle, second carbon oxidation, 2-oxoglutarate => oxaloacetate	5	5	100
DMG2200301	Carbohydrate metabolism	Central carbohydrate metabolism	M00011	Citrate cycle, second carbon oxidation, 2-oxoglutarate => oxaloacetate	5	5	100
DMG2200303	Carbohydrate metabolism	Central carbohydrate metabolism	M00011	Citrate cycle, second carbon oxidation, 2-oxoglutarate => oxaloacetate	5	5	100
DMG2200306	Carbohydrate metabolism	Central carbohydrate metabolism	M00011	Citrate cycle, second carbon oxidation, 2-oxoglutarate => oxaloacetate	5	5	100
DMG2200308	Carbohydrate metabolism	Central carbohydrate metabolism	M00011	Citrate cycle, second carbon oxidation, 2-oxoglutarate => oxaloacetate	5	5	100
DMG2200309	Carbohydrate metabolism	Central carbohydrate metabolism	M00011	Citrate cycle, second carbon oxidation, 2-oxoglutarate => oxaloacetate	5	5	100
DMG2200313	Carbohydrate metabolism	Central carbohydrate metabolism	M00011	Citrate cycle, second carbon oxidation, 2-oxoglutarate => oxaloacetate	5	5	100
DMG2200314	Carbohydrate metabolism	Central carbohydrate metabolism	M00011	Citrate cycle, second carbon oxidation, 2-oxoglutarate => oxaloacetate	5	5	100
DMG2200315	Carbohydrate metabolism	Central carbohydrate metabolism	M00011	Citrate cycle, second carbon oxidation, 2-oxoglutarate => oxaloacetate	5	5	100
DMG2200322	Carbohydrate metabolism	Central carbohydrate metabolism	M00011	Citrate cycle, second carbon oxidation, 2-oxoglutarate => oxaloacetate	5	5	100
DMG2200323	Carbohydrate metabolism	Central carbohydrate metabolism	M00011	Citrate cycle, second carbon oxidation, 2-oxoglutarate => oxaloacetate	5	5	100
DMG2200334	Carbohydrate metabolism	Central carbohydrate metabolism	M00011	Citrate cycle, second carbon oxidation, 2-oxoglutarate => oxaloacetate	5	5	100
DMG2200335	Carbohydrate metabolism	Central carbohydrate metabolism	M00011	Citrate cycle, second carbon oxidation, 2-oxoglutarate => oxaloacetate	5	5	100
DMG2200340	Carbohydrate metabolism	Central carbohydrate metabolism	M00011	Citrate cycle, second carbon oxidation, 2-oxoglutarate => oxaloacetate	5	5	100
DMG2200341	Carbohydrate metabolism	Central carbohydrate metabolism	M00011	Citrate cycle, second carbon oxidation, 2-oxoglutarate => oxaloacetate	5	5	100
DMG2200343	Carbohydrate metabolism	Central carbohydrate metabolism	M00011	Citrate cycle, second carbon oxidation, 2-oxoglutarate => oxaloacetate	5	5	100
DMG2200344	Carbohydrate metabolism	Central carbohydrate metabolism	M00011	Citrate cycle, second carbon oxidation, 2-oxoglutarate => oxaloacetate	5	5	100
DMG2200345	Carbohydrate metabolism	Central carbohydrate metabolism	M00011	Citrate cycle, second carbon oxidation, 2-oxoglutarate => oxaloacetate	5	5	100
DMG2200349	Carbohydrate metabolism	Central carbohydrate metabolism	M00011	Citrate cycle, second carbon oxidation, 2-oxoglutarate => oxaloacetate	5	5	100
DMG2200350	Carbohydrate metabolism	Central carbohydrate metabolism	M00011	Citrate cycle, second carbon oxidation, 2-oxoglutarate => oxaloacetate	5	5	100
DMG2200356	Carbohydrate metabolism	Central carbohydrate metabolism	M00011	Citrate cycle, second carbon oxidation, 2-oxoglutarate => oxaloacetate	5	5	100
DMG2200357	Carbohydrate metabolism	Central carbohydrate metabolism	M00011	Citrate cycle, second carbon oxidation, 2-oxoglutarate => oxaloacetate	5	5	100
DMG2200360	Carbohydrate metabolism	Central carbohydrate metabolism	M00011	Citrate cycle, second carbon oxidation, 2-oxoglutarate => oxaloacetate	5	5	100
DMG2200283	Carbohydrate metabolism	Central carbohydrate metabolism	M00011	Citrate cycle, second carbon oxidation, 2-oxoglutarate => oxaloacetate	4	5	80
DMG2200284	Carbohydrate metabolism	Central carbohydrate metabolism	M00011	Citrate cycle, second carbon oxidation, 2-oxoglutarate => oxaloacetate	4	5	80
DMG2200285	Carbohydrate metabolism	Central carbohydrate metabolism	M00011	Citrate cycle, second carbon oxidation, 2-oxoglutarate => oxaloacetate	4	5	80
DMG2200286	Carbohydrate metabolism	Central carbohydrate metabolism	M00011	Citrate cycle, second carbon oxidation, 2-oxoglutarate => oxaloacetate	4	5	80
DMG2200287	Carbohydrate metabolism	Central carbohydrate metabolism	M00011	Citrate cycle, second carbon oxidation, 2-oxoglutarate => oxaloacetate	4	5	80
DMG2200288	Carbohydrate metabolism	Central carbohydrate metabolism	M00011	Citrate cycle, second carbon oxidation, 2-oxoglutarate => oxaloacetate	4	5	80
DMG2200289	Carbohydrate metabolism	Central carbohydrate metabolism	M00011	Citrate cycle, second carbon oxidation, 2-oxoglutarate => oxaloacetate	4	5	80
DMG2200291	Carbohydrate metabolism	Central carbohydrate metabolism	M00011	Citrate cycle, second carbon oxidation, 2-oxoglutarate => oxaloacetate	4	5	80
DMG2200292	Carbohydrate metabolism	Central carbohydrate metabolism	M00011	Citrate cycle, second carbon oxidation, 2-oxoglutarate => oxaloacetate	4	5	80
DMG2200293	Carbohydrate metabolism	Central carbohydrate metabolism	M00011	Citrate cycle, second carbon oxidation, 2-oxoglutarate => oxaloacetate	4	5	80
DMG2200294	Carbohydrate metabolism	Central carbohydrate metabolism	M00011	Citrate cycle, second carbon oxidation, 2-oxoglutarate => oxaloacetate	4	5	80
DMG2200295	Carbohydrate metabolism	Central carbohydrate metabolism	M00011	Citrate cycle, second carbon oxidation, 2-oxoglutarate => oxaloacetate	4	5	80
DMG2200298	Carbohydrate metabolism	Central carbohydrate metabolism	M00011	Citrate cycle, second carbon oxidation, 2-oxoglutarate => oxaloacetate	4	5	80
DMG2200302	Carbohydrate metabolism	Central carbohydrate metabolism	M00011	Citrate cycle, second carbon oxidation, 2-oxoglutarate => oxaloacetate	4	5	80
DMG2200304	Carbohydrate metabolism	Central carbohydrate metabolism	M00011	Citrate cycle, second carbon oxidation, 2-oxoglutarate => oxaloacetate	4	5	80
DMG2200305	Carbohydrate metabolism	Central carbohydrate metabolism	M00011	Citrate cycle, second carbon oxidation, 2-oxoglutarate => oxaloacetate	4	5	80
DMG2200307	Carbohydrate metabolism	Central carbohydrate metabolism	M00011	Citrate cycle, second carbon oxidation, 2-oxoglutarate => oxaloacetate	4	5	80
DMG2200310	Carbohydrate metabolism	Central carbohydrate metabolism	M00011	Citrate cycle, second carbon oxidation, 2-oxoglutarate => oxaloacetate	4	5	80
DMG2200311	Carbohydrate metabolism	Central carbohydrate metabolism	M00011	Citrate cycle, second carbon oxidation, 2-oxoglutarate => oxaloacetate	4	5	80
DMG2200312	Carbohydrate metabolism	Central carbohydrate metabolism	M00011	Citrate cycle, second carbon oxidation, 2-oxoglutarate => oxaloacetate	4	5	80
DMG2200316	Carbohydrate metabolism	Central carbohydrate metabolism	M00011	Citrate cycle, second carbon oxidation, 2-oxoglutarate => oxaloacetate	4	5	80
DMG2200317	Carbohydrate metabolism	Central carbohydrate metabolism	M00011	Citrate cycle, second carbon oxidation, 2-oxoglutarate => oxaloacetate	4	5	80
DMG2200318	Carbohydrate metabolism	Central carbohydrate metabolism	M00011	Citrate cycle, second carbon oxidation, 2-oxoglutarate => oxaloacetate	4	5	80
DMG2200319	Carbohydrate metabolism	Central carbohydrate metabolism	M00011	Citrate cycle, second carbon oxidation, 2-oxoglutarate => oxaloacetate	4	5	80
DMG2200320	Carbohydrate metabolism	Central carbohydrate metabolism	M00011	Citrate cycle, second carbon oxidation, 2-oxoglutarate => oxaloacetate	4	5	80
DMG2200321	Carbohydrate metabolism	Central carbohydrate metabolism	M00011	Citrate cycle, second carbon oxidation, 2-oxoglutarate => oxaloacetate	4	5	80
DMG2200324	Carbohydrate metabolism	Central carbohydrate metabolism	M00011	Citrate cycle, second carbon oxidation, 2-oxoglutarate => oxaloacetate	4	5	80
DMG2200325	Carbohydrate metabolism	Central carbohydrate metabolism	M00011	Citrate cycle, second carbon oxidation, 2-oxoglutarate => oxaloacetate	4	5	80
DMG2200326	Carbohydrate metabolism	Central carbohydrate metabolism	M00011	Citrate cycle, second carbon oxidation, 2-oxoglutarate => oxaloacetate	4	5	80
DMG2200327	Carbohydrate metabolism	Central carbohydrate metabolism	M00011	Citrate cycle, second carbon oxidation, 2-oxoglutarate => oxaloacetate	4	5	80
DMG2200328	Carbohydrate metabolism	Central carbohydrate metabolism	M00011	Citrate cycle, second carbon oxidation, 2-oxoglutarate => oxaloacetate	4	5	80
DMG2200329	Carbohydrate metabolism	Central carbohydrate metabolism	M00011	Citrate cycle, second carbon oxidation, 2-oxoglutarate => oxaloacetate	4	5	80
DMG2200330	Carbohydrate metabolism	Central carbohydrate metabolism	M00011	Citrate cycle, second carbon oxidation, 2-oxoglutarate => oxaloacetate	4	5	80
DMG2200331	Carbohydrate metabolism	Central carbohydrate metabolism	M00011	Citrate cycle, second carbon oxidation, 2-oxoglutarate => oxaloacetate	4	5	80
DMG2200332	Carbohydrate metabolism	Central carbohydrate metabolism	M00011	Citrate cycle, second carbon oxidation, 2-oxoglutarate => oxaloacetate	4	5	80
DMG2200333	Carbohydrate metabolism	Central carbohydrate metabolism	M00011	Citrate cycle, second carbon oxidation, 2-oxoglutarate => oxaloacetate	4	5	80
DMG2200336	Carbohydrate metabolism	Central carbohydrate metabolism	M00011	Citrate cycle, second carbon oxidation, 2-oxoglutarate => oxaloacetate	4	5	80
DMG2200337	Carbohydrate metabolism	Central carbohydrate metabolism	M00011	Citrate cycle, second carbon oxidation, 2-oxoglutarate => oxaloacetate	4	5	80
DMG2200338	Carbohydrate metabolism	Central carbohydrate metabolism	M00011	Citrate cycle, second carbon oxidation, 2-oxoglutarate => oxaloacetate	4	5	80
DMG2200339	Carbohydrate metabolism	Central carbohydrate metabolism	M00011	Citrate cycle, second carbon oxidation, 2-oxoglutarate => oxaloacetate	4	5	80
DMG2200342	Carbohydrate metabolism	Central carbohydrate metabolism	M00011	Citrate cycle, second carbon oxidation, 2-oxoglutarate => oxaloacetate	4	5	80
DMG2200346	Carbohydrate metabolism	Central carbohydrate metabolism	M00011	Citrate cycle, second carbon oxidation, 2-oxoglutarate => oxaloacetate	4	5	80
DMG2200347	Carbohydrate metabolism	Central carbohydrate metabolism	M00011	Citrate cycle, second carbon oxidation, 2-oxoglutarate => oxaloacetate	4	5	80
DMG2200348	Carbohydrate metabolism	Central carbohydrate metabolism	M00011	Citrate cycle, second carbon oxidation, 2-oxoglutarate => oxaloacetate	4	5	80
DMG2200351	Carbohydrate metabolism	Central carbohydrate metabolism	M00011	Citrate cycle, second carbon oxidation, 2-oxoglutarate => oxaloacetate	4	5	80
DMG2200352	Carbohydrate metabolism	Central carbohydrate metabolism	M00011	Citrate cycle, second carbon oxidation, 2-oxoglutarate => oxaloacetate	4	5	80
DMG2200353	Carbohydrate metabolism	Central carbohydrate metabolism	M00011	Citrate cycle, second carbon oxidation, 2-oxoglutarate => oxaloacetate	4	5	80
DMG2200354	Carbohydrate metabolism	Central carbohydrate metabolism	M00011	Citrate cycle, second carbon oxidation, 2-oxoglutarate => oxaloacetate	4	5	80
DMG2200355	Carbohydrate metabolism	Central carbohydrate metabolism	M00011	Citrate cycle, second carbon oxidation, 2-oxoglutarate => oxaloacetate	4	5	80
DMG2200358	Carbohydrate metabolism	Central carbohydrate metabolism	M00011	Citrate cycle, second carbon oxidation, 2-oxoglutarate => oxaloacetate	4	5	80
DMG2200359	Carbohydrate metabolism	Central carbohydrate metabolism	M00011	Citrate cycle, second carbon oxidation, 2-oxoglutarate => oxaloacetate	4	5	80
DMG2200361	Carbohydrate metabolism	Central carbohydrate metabolism	M00011	Citrate cycle, second carbon oxidation, 2-oxoglutarate => oxaloacetate	4	5	80
DMG2200362	Carbohydrate metabolism	Central carbohydrate metabolism	M00011	Citrate cycle, second carbon oxidation, 2-oxoglutarate => oxaloacetate	4	5	80
DMG2200363	Carbohydrate metabolism	Central carbohydrate metabolism	M00011	Citrate cycle, second carbon oxidation, 2-oxoglutarate => oxaloacetate	4	5	80
DMG2200286	Carbohydrate metabolism	Other carbohydrate metabolism	M00012	Glyoxylate cycle	5	5	100
DMG2200290	Carbohydrate metabolism	Other carbohydrate metabolism	M00012	Glyoxylate cycle	5	5	100
DMG2200303	Carbohydrate metabolism	Other carbohydrate metabolism	M00012	Glyoxylate cycle	5	5	100
DMG2200312	Carbohydrate metabolism	Other carbohydrate metabolism	M00012	Glyoxylate cycle	5	5	100
DMG2200360	Carbohydrate metabolism	Other carbohydrate metabolism	M00012	Glyoxylate cycle	5	5	100
DMG2200362	Carbohydrate metabolism	Other carbohydrate metabolism	M00012	Glyoxylate cycle	5	5	100
DMG2200282	Carbohydrate metabolism	Other carbohydrate metabolism	M00012	Glyoxylate cycle	4	5	80
DMG2200283	Carbohydrate metabolism	Other carbohydrate metabolism	M00012	Glyoxylate cycle	4	5	80
DMG2200287	Carbohydrate metabolism	Other carbohydrate metabolism	M00012	Glyoxylate cycle	4	5	80
DMG2200291	Carbohydrate metabolism	Other carbohydrate metabolism	M00012	Glyoxylate cycle	4	5	80
DMG2200294	Carbohydrate metabolism	Other carbohydrate metabolism	M00012	Glyoxylate cycle	4	5	80
DMG2200296	Carbohydrate metabolism	Other carbohydrate metabolism	M00012	Glyoxylate cycle	4	5	80
DMG2200301	Carbohydrate metabolism	Other carbohydrate metabolism	M00012	Glyoxylate cycle	4	5	80
DMG2200309	Carbohydrate metabolism	Other carbohydrate metabolism	M00012	Glyoxylate cycle	4	5	80
DMG2200314	Carbohydrate metabolism	Other carbohydrate metabolism	M00012	Glyoxylate cycle	4	5	80
DMG2200318	Carbohydrate metabolism	Other carbohydrate metabolism	M00012	Glyoxylate cycle	4	5	80
DMG2200322	Carbohydrate metabolism	Other carbohydrate metabolism	M00012	Glyoxylate cycle	4	5	80
DMG2200330	Carbohydrate metabolism	Other carbohydrate metabolism	M00012	Glyoxylate cycle	4	5	80
DMG2200337	Carbohydrate metabolism	Other carbohydrate metabolism	M00012	Glyoxylate cycle	4	5	80
DMG2200338	Carbohydrate metabolism	Other carbohydrate metabolism	M00012	Glyoxylate cycle	4	5	80
DMG2200339	Carbohydrate metabolism	Other carbohydrate metabolism	M00012	Glyoxylate cycle	4	5	80
DMG2200341	Carbohydrate metabolism	Other carbohydrate metabolism	M00012	Glyoxylate cycle	4	5	80
DMG2200344	Carbohydrate metabolism	Other carbohydrate metabolism	M00012	Glyoxylate cycle	4	5	80
DMG2200349	Carbohydrate metabolism	Other carbohydrate metabolism	M00012	Glyoxylate cycle	4	5	80
DMG2200356	Carbohydrate metabolism	Other carbohydrate metabolism	M00012	Glyoxylate cycle	4	5	80
DMG2200357	Carbohydrate metabolism	Other carbohydrate metabolism	M00012	Glyoxylate cycle	4	5	80
DMG2200284	Carbohydrate metabolism	Other carbohydrate metabolism	M00012	Glyoxylate cycle	3	5	60
DMG2200285	Carbohydrate metabolism	Other carbohydrate metabolism	M00012	Glyoxylate cycle	3	5	60
DMG2200288	Carbohydrate metabolism	Other carbohydrate metabolism	M00012	Glyoxylate cycle	3	5	60
DMG2200289	Carbohydrate metabolism	Other carbohydrate metabolism	M00012	Glyoxylate cycle	3	5	60
DMG2200292	Carbohydrate metabolism	Other carbohydrate metabolism	M00012	Glyoxylate cycle	3	5	60
DMG2200293	Carbohydrate metabolism	Other carbohydrate metabolism	M00012	Glyoxylate cycle	3	5	60
DMG2200295	Carbohydrate metabolism	Other carbohydrate metabolism	M00012	Glyoxylate cycle	3	5	60
DMG2200297	Carbohydrate metabolism	Other carbohydrate metabolism	M00012	Glyoxylate cycle	3	5	60
DMG2200298	Carbohydrate metabolism	Other carbohydrate metabolism	M00012	Glyoxylate cycle	3	5	60
DMG2200299	Carbohydrate metabolism	Other carbohydrate metabolism	M00012	Glyoxylate cycle	3	5	60
DMG2200300	Carbohydrate metabolism	Other carbohydrate metabolism	M00012	Glyoxylate cycle	3	5	60
DMG2200302	Carbohydrate metabolism	Other carbohydrate metabolism	M00012	Glyoxylate cycle	3	5	60
DMG2200304	Carbohydrate metabolism	Other carbohydrate metabolism	M00012	Glyoxylate cycle	3	5	60
DMG2200305	Carbohydrate metabolism	Other carbohydrate metabolism	M00012	Glyoxylate cycle	3	5	60
DMG2200306	Carbohydrate metabolism	Other carbohydrate metabolism	M00012	Glyoxylate cycle	3	5	60
DMG2200307	Carbohydrate metabolism	Other carbohydrate metabolism	M00012	Glyoxylate cycle	3	5	60
DMG2200310	Carbohydrate metabolism	Other carbohydrate metabolism	M00012	Glyoxylate cycle	3	5	60
DMG2200311	Carbohydrate metabolism	Other carbohydrate metabolism	M00012	Glyoxylate cycle	3	5	60
DMG2200313	Carbohydrate metabolism	Other carbohydrate metabolism	M00012	Glyoxylate cycle	3	5	60
DMG2200315	Carbohydrate metabolism	Other carbohydrate metabolism	M00012	Glyoxylate cycle	3	5	60
DMG2200316	Carbohydrate metabolism	Other carbohydrate metabolism	M00012	Glyoxylate cycle	3	5	60
DMG2200317	Carbohydrate metabolism	Other carbohydrate metabolism	M00012	Glyoxylate cycle	3	5	60
DMG2200319	Carbohydrate metabolism	Other carbohydrate metabolism	M00012	Glyoxylate cycle	3	5	60
DMG2200320	Carbohydrate metabolism	Other carbohydrate metabolism	M00012	Glyoxylate cycle	3	5	60
DMG2200321	Carbohydrate metabolism	Other carbohydrate metabolism	M00012	Glyoxylate cycle	3	5	60
DMG2200323	Carbohydrate metabolism	Other carbohydrate metabolism	M00012	Glyoxylate cycle	3	5	60
DMG2200324	Carbohydrate metabolism	Other carbohydrate metabolism	M00012	Glyoxylate cycle	3	5	60
DMG2200325	Carbohydrate metabolism	Other carbohydrate metabolism	M00012	Glyoxylate cycle	3	5	60
DMG2200326	Carbohydrate metabolism	Other carbohydrate metabolism	M00012	Glyoxylate cycle	3	5	60
DMG2200327	Carbohydrate metabolism	Other carbohydrate metabolism	M00012	Glyoxylate cycle	3	5	60
DMG2200328	Carbohydrate metabolism	Other carbohydrate metabolism	M00012	Glyoxylate cycle	3	5	60
DMG2200329	Carbohydrate metabolism	Other carbohydrate metabolism	M00012	Glyoxylate cycle	3	5	60
DMG2200331	Carbohydrate metabolism	Other carbohydrate metabolism	M00012	Glyoxylate cycle	3	5	60
DMG2200332	Carbohydrate metabolism	Other carbohydrate metabolism	M00012	Glyoxylate cycle	3	5	60
DMG2200333	Carbohydrate metabolism	Other carbohydrate metabolism	M00012	Glyoxylate cycle	3	5	60
DMG2200334	Carbohydrate metabolism	Other carbohydrate metabolism	M00012	Glyoxylate cycle	3	5	60
DMG2200335	Carbohydrate metabolism	Other carbohydrate metabolism	M00012	Glyoxylate cycle	3	5	60
DMG2200336	Carbohydrate metabolism	Other carbohydrate metabolism	M00012	Glyoxylate cycle	3	5	60
DMG2200342	Carbohydrate metabolism	Other carbohydrate metabolism	M00012	Glyoxylate cycle	3	5	60
DMG2200343	Carbohydrate metabolism	Other carbohydrate metabolism	M00012	Glyoxylate cycle	3	5	60
DMG2200345	Carbohydrate metabolism	Other carbohydrate metabolism	M00012	Glyoxylate cycle	3	5	60
DMG2200346	Carbohydrate metabolism	Other carbohydrate metabolism	M00012	Glyoxylate cycle	3	5	60
DMG2200347	Carbohydrate metabolism	Other carbohydrate metabolism	M00012	Glyoxylate cycle	3	5	60
DMG2200348	Carbohydrate metabolism	Other carbohydrate metabolism	M00012	Glyoxylate cycle	3	5	60
DMG2200350	Carbohydrate metabolism	Other carbohydrate metabolism	M00012	Glyoxylate cycle	3	5	60
DMG2200351	Carbohydrate metabolism	Other carbohydrate metabolism	M00012	Glyoxylate cycle	3	5	60
DMG2200352	Carbohydrate metabolism	Other carbohydrate metabolism	M00012	Glyoxylate cycle	3	5	60
DMG2200353	Carbohydrate metabolism	Other carbohydrate metabolism	M00012	Glyoxylate cycle	3	5	60
DMG2200354	Carbohydrate metabolism	Other carbohydrate metabolism	M00012	Glyoxylate cycle	3	5	60
DMG2200355	Carbohydrate metabolism	Other carbohydrate metabolism	M00012	Glyoxylate cycle	3	5	60
DMG2200358	Carbohydrate metabolism	Other carbohydrate metabolism	M00012	Glyoxylate cycle	3	5	60
DMG2200359	Carbohydrate metabolism	Other carbohydrate metabolism	M00012	Glyoxylate cycle	3	5	60
DMG2200361	Carbohydrate metabolism	Other carbohydrate metabolism	M00012	Glyoxylate cycle	3	5	60
DMG2200363	Carbohydrate metabolism	Other carbohydrate metabolism	M00012	Glyoxylate cycle	3	5	60
DMG2200308	Carbohydrate metabolism	Other carbohydrate metabolism	M00012	Glyoxylate cycle	2	5	40
DMG2200340	Carbohydrate metabolism	Other carbohydrate metabolism	M00012	Glyoxylate cycle	2	5	40
DMG2200283	Amino acid metabolism	Arginine and proline metabolism	M00015	Proline biosynthesis, glutamate => proline	2	2	100
DMG2200284	Amino acid metabolism	Arginine and proline metabolism	M00015	Proline biosynthesis, glutamate => proline	2	2	100
DMG2200285	Amino acid metabolism	Arginine and proline metabolism	M00015	Proline biosynthesis, glutamate => proline	2	2	100
DMG2200287	Amino acid metabolism	Arginine and proline metabolism	M00015	Proline biosynthesis, glutamate => proline	2	2	100
DMG2200288	Amino acid metabolism	Arginine and proline metabolism	M00015	Proline biosynthesis, glutamate => proline	2	2	100
DMG2200289	Amino acid metabolism	Arginine and proline metabolism	M00015	Proline biosynthesis, glutamate => proline	2	2	100
DMG2200290	Amino acid metabolism	Arginine and proline metabolism	M00015	Proline biosynthesis, glutamate => proline	2	2	100
DMG2200291	Amino acid metabolism	Arginine and proline metabolism	M00015	Proline biosynthesis, glutamate => proline	2	2	100
DMG2200292	Amino acid metabolism	Arginine and proline metabolism	M00015	Proline biosynthesis, glutamate => proline	2	2	100
DMG2200293	Amino acid metabolism	Arginine and proline metabolism	M00015	Proline biosynthesis, glutamate => proline	2	2	100
DMG2200294	Amino acid metabolism	Arginine and proline metabolism	M00015	Proline biosynthesis, glutamate => proline	2	2	100
DMG2200295	Amino acid metabolism	Arginine and proline metabolism	M00015	Proline biosynthesis, glutamate => proline	2	2	100
DMG2200296	Amino acid metabolism	Arginine and proline metabolism	M00015	Proline biosynthesis, glutamate => proline	2	2	100
DMG2200297	Amino acid metabolism	Arginine and proline metabolism	M00015	Proline biosynthesis, glutamate => proline	2	2	100
DMG2200298	Amino acid metabolism	Arginine and proline metabolism	M00015	Proline biosynthesis, glutamate => proline	2	2	100
DMG2200299	Amino acid metabolism	Arginine and proline metabolism	M00015	Proline biosynthesis, glutamate => proline	2	2	100
DMG2200300	Amino acid metabolism	Arginine and proline metabolism	M00015	Proline biosynthesis, glutamate => proline	2	2	100
DMG2200301	Amino acid metabolism	Arginine and proline metabolism	M00015	Proline biosynthesis, glutamate => proline	2	2	100
DMG2200302	Amino acid metabolism	Arginine and proline metabolism	M00015	Proline biosynthesis, glutamate => proline	2	2	100
DMG2200304	Amino acid metabolism	Arginine and proline metabolism	M00015	Proline biosynthesis, glutamate => proline	2	2	100
DMG2200305	Amino acid metabolism	Arginine and proline metabolism	M00015	Proline biosynthesis, glutamate => proline	2	2	100
DMG2200306	Amino acid metabolism	Arginine and proline metabolism	M00015	Proline biosynthesis, glutamate => proline	2	2	100
DMG2200307	Amino acid metabolism	Arginine and proline metabolism	M00015	Proline biosynthesis, glutamate => proline	2	2	100
DMG2200309	Amino acid metabolism	Arginine and proline metabolism	M00015	Proline biosynthesis, glutamate => proline	2	2	100
DMG2200310	Amino acid metabolism	Arginine and proline metabolism	M00015	Proline biosynthesis, glutamate => proline	2	2	100
DMG2200311	Amino acid metabolism	Arginine and proline metabolism	M00015	Proline biosynthesis, glutamate => proline	2	2	100
DMG2200312	Amino acid metabolism	Arginine and proline metabolism	M00015	Proline biosynthesis, glutamate => proline	2	2	100
DMG2200313	Amino acid metabolism	Arginine and proline metabolism	M00015	Proline biosynthesis, glutamate => proline	2	2	100
DMG2200314	Amino acid metabolism	Arginine and proline metabolism	M00015	Proline biosynthesis, glutamate => proline	2	2	100
DMG2200315	Amino acid metabolism	Arginine and proline metabolism	M00015	Proline biosynthesis, glutamate => proline	2	2	100
DMG2200316	Amino acid metabolism	Arginine and proline metabolism	M00015	Proline biosynthesis, glutamate => proline	2	2	100
DMG2200317	Amino acid metabolism	Arginine and proline metabolism	M00015	Proline biosynthesis, glutamate => proline	2	2	100
DMG2200318	Amino acid metabolism	Arginine and proline metabolism	M00015	Proline biosynthesis, glutamate => proline	2	2	100
DMG2200319	Amino acid metabolism	Arginine and proline metabolism	M00015	Proline biosynthesis, glutamate => proline	2	2	100
DMG2200320	Amino acid metabolism	Arginine and proline metabolism	M00015	Proline biosynthesis, glutamate => proline	2	2	100
DMG2200321	Amino acid metabolism	Arginine and proline metabolism	M00015	Proline biosynthesis, glutamate => proline	2	2	100
DMG2200322	Amino acid metabolism	Arginine and proline metabolism	M00015	Proline biosynthesis, glutamate => proline	2	2	100
DMG2200323	Amino acid metabolism	Arginine and proline metabolism	M00015	Proline biosynthesis, glutamate => proline	2	2	100
DMG2200324	Amino acid metabolism	Arginine and proline metabolism	M00015	Proline biosynthesis, glutamate => proline	2	2	100
DMG2200325	Amino acid metabolism	Arginine and proline metabolism	M00015	Proline biosynthesis, glutamate => proline	2	2	100
DMG2200326	Amino acid metabolism	Arginine and proline metabolism	M00015	Proline biosynthesis, glutamate => proline	2	2	100
DMG2200327	Amino acid metabolism	Arginine and proline metabolism	M00015	Proline biosynthesis, glutamate => proline	2	2	100
DMG2200328	Amino acid metabolism	Arginine and proline metabolism	M00015	Proline biosynthesis, glutamate => proline	2	2	100
DMG2200329	Amino acid metabolism	Arginine and proline metabolism	M00015	Proline biosynthesis, glutamate => proline	2	2	100
DMG2200330	Amino acid metabolism	Arginine and proline metabolism	M00015	Proline biosynthesis, glutamate => proline	2	2	100
DMG2200331	Amino acid metabolism	Arginine and proline metabolism	M00015	Proline biosynthesis, glutamate => proline	2	2	100
DMG2200332	Amino acid metabolism	Arginine and proline metabolism	M00015	Proline biosynthesis, glutamate => proline	2	2	100
DMG2200333	Amino acid metabolism	Arginine and proline metabolism	M00015	Proline biosynthesis, glutamate => proline	2	2	100
DMG2200334	Amino acid metabolism	Arginine and proline metabolism	M00015	Proline biosynthesis, glutamate => proline	2	2	100
DMG2200335	Amino acid metabolism	Arginine and proline metabolism	M00015	Proline biosynthesis, glutamate => proline	2	2	100
DMG2200336	Amino acid metabolism	Arginine and proline metabolism	M00015	Proline biosynthesis, glutamate => proline	2	2	100
DMG2200337	Amino acid metabolism	Arginine and proline metabolism	M00015	Proline biosynthesis, glutamate => proline	2	2	100
DMG2200338	Amino acid metabolism	Arginine and proline metabolism	M00015	Proline biosynthesis, glutamate => proline	2	2	100
DMG2200339	Amino acid metabolism	Arginine and proline metabolism	M00015	Proline biosynthesis, glutamate => proline	2	2	100
DMG2200341	Amino acid metabolism	Arginine and proline metabolism	M00015	Proline biosynthesis, glutamate => proline	2	2	100
DMG2200342	Amino acid metabolism	Arginine and proline metabolism	M00015	Proline biosynthesis, glutamate => proline	2	2	100
DMG2200343	Amino acid metabolism	Arginine and proline metabolism	M00015	Proline biosynthesis, glutamate => proline	2	2	100
DMG2200344	Amino acid metabolism	Arginine and proline metabolism	M00015	Proline biosynthesis, glutamate => proline	2	2	100
DMG2200345	Amino acid metabolism	Arginine and proline metabolism	M00015	Proline biosynthesis, glutamate => proline	2	2	100
DMG2200346	Amino acid metabolism	Arginine and proline metabolism	M00015	Proline biosynthesis, glutamate => proline	2	2	100
DMG2200347	Amino acid metabolism	Arginine and proline metabolism	M00015	Proline biosynthesis, glutamate => proline	2	2	100
DMG2200348	Amino acid metabolism	Arginine and proline metabolism	M00015	Proline biosynthesis, glutamate => proline	2	2	100
DMG2200350	Amino acid metabolism	Arginine and proline metabolism	M00015	Proline biosynthesis, glutamate => proline	2	2	100
DMG2200351	Amino acid metabolism	Arginine and proline metabolism	M00015	Proline biosynthesis, glutamate => proline	2	2	100
DMG2200352	Amino acid metabolism	Arginine and proline metabolism	M00015	Proline biosynthesis, glutamate => proline	2	2	100
DMG2200353	Amino acid metabolism	Arginine and proline metabolism	M00015	Proline biosynthesis, glutamate => proline	2	2	100
DMG2200354	Amino acid metabolism	Arginine and proline metabolism	M00015	Proline biosynthesis, glutamate => proline	2	2	100
DMG2200355	Amino acid metabolism	Arginine and proline metabolism	M00015	Proline biosynthesis, glutamate => proline	2	2	100
DMG2200356	Amino acid metabolism	Arginine and proline metabolism	M00015	Proline biosynthesis, glutamate => proline	2	2	100
DMG2200358	Amino acid metabolism	Arginine and proline metabolism	M00015	Proline biosynthesis, glutamate => proline	2	2	100
DMG2200359	Amino acid metabolism	Arginine and proline metabolism	M00015	Proline biosynthesis, glutamate => proline	2	2	100
DMG2200360	Amino acid metabolism	Arginine and proline metabolism	M00015	Proline biosynthesis, glutamate => proline	2	2	100
DMG2200361	Amino acid metabolism	Arginine and proline metabolism	M00015	Proline biosynthesis, glutamate => proline	2	2	100
DMG2200363	Amino acid metabolism	Arginine and proline metabolism	M00015	Proline biosynthesis, glutamate => proline	2	2	100
DMG2200282	Amino acid metabolism	Arginine and proline metabolism	M00015	Proline biosynthesis, glutamate => proline	1	2	50
DMG2200286	Amino acid metabolism	Arginine and proline metabolism	M00015	Proline biosynthesis, glutamate => proline	1	2	50
DMG2200303	Amino acid metabolism	Arginine and proline metabolism	M00015	Proline biosynthesis, glutamate => proline	1	2	50
DMG2200308	Amino acid metabolism	Arginine and proline metabolism	M00015	Proline biosynthesis, glutamate => proline	1	2	50
DMG2200340	Amino acid metabolism	Arginine and proline metabolism	M00015	Proline biosynthesis, glutamate => proline	1	2	50
DMG2200349	Amino acid metabolism	Arginine and proline metabolism	M00015	Proline biosynthesis, glutamate => proline	1	2	50
DMG2200357	Amino acid metabolism	Arginine and proline metabolism	M00015	Proline biosynthesis, glutamate => proline	1	2	50
DMG2200362	Amino acid metabolism	Arginine and proline metabolism	M00015	Proline biosynthesis, glutamate => proline	1	2	50
DMG2200283	Amino acid metabolism	Lysine metabolism	M00016	Lysine biosynthesis, succinyl-DAP pathway, aspartate => lysine	9	9	100
DMG2200284	Amino acid metabolism	Lysine metabolism	M00016	Lysine biosynthesis, succinyl-DAP pathway, aspartate => lysine	9	9	100
DMG2200285	Amino acid metabolism	Lysine metabolism	M00016	Lysine biosynthesis, succinyl-DAP pathway, aspartate => lysine	9	9	100
DMG2200287	Amino acid metabolism	Lysine metabolism	M00016	Lysine biosynthesis, succinyl-DAP pathway, aspartate => lysine	9	9	100
DMG2200288	Amino acid metabolism	Lysine metabolism	M00016	Lysine biosynthesis, succinyl-DAP pathway, aspartate => lysine	9	9	100
DMG2200289	Amino acid metabolism	Lysine metabolism	M00016	Lysine biosynthesis, succinyl-DAP pathway, aspartate => lysine	9	9	100
DMG2200290	Amino acid metabolism	Lysine metabolism	M00016	Lysine biosynthesis, succinyl-DAP pathway, aspartate => lysine	9	9	100
DMG2200291	Amino acid metabolism	Lysine metabolism	M00016	Lysine biosynthesis, succinyl-DAP pathway, aspartate => lysine	9	9	100
DMG2200292	Amino acid metabolism	Lysine metabolism	M00016	Lysine biosynthesis, succinyl-DAP pathway, aspartate => lysine	9	9	100
DMG2200293	Amino acid metabolism	Lysine metabolism	M00016	Lysine biosynthesis, succinyl-DAP pathway, aspartate => lysine	9	9	100
DMG2200294	Amino acid metabolism	Lysine metabolism	M00016	Lysine biosynthesis, succinyl-DAP pathway, aspartate => lysine	9	9	100
DMG2200295	Amino acid metabolism	Lysine metabolism	M00016	Lysine biosynthesis, succinyl-DAP pathway, aspartate => lysine	9	9	100
DMG2200296	Amino acid metabolism	Lysine metabolism	M00016	Lysine biosynthesis, succinyl-DAP pathway, aspartate => lysine	9	9	100
DMG2200299	Amino acid metabolism	Lysine metabolism	M00016	Lysine biosynthesis, succinyl-DAP pathway, aspartate => lysine	9	9	100
DMG2200300	Amino acid metabolism	Lysine metabolism	M00016	Lysine biosynthesis, succinyl-DAP pathway, aspartate => lysine	9	9	100
DMG2200301	Amino acid metabolism	Lysine metabolism	M00016	Lysine biosynthesis, succinyl-DAP pathway, aspartate => lysine	9	9	100
DMG2200302	Amino acid metabolism	Lysine metabolism	M00016	Lysine biosynthesis, succinyl-DAP pathway, aspartate => lysine	9	9	100
DMG2200304	Amino acid metabolism	Lysine metabolism	M00016	Lysine biosynthesis, succinyl-DAP pathway, aspartate => lysine	9	9	100
DMG2200305	Amino acid metabolism	Lysine metabolism	M00016	Lysine biosynthesis, succinyl-DAP pathway, aspartate => lysine	9	9	100
DMG2200306	Amino acid metabolism	Lysine metabolism	M00016	Lysine biosynthesis, succinyl-DAP pathway, aspartate => lysine	9	9	100
DMG2200307	Amino acid metabolism	Lysine metabolism	M00016	Lysine biosynthesis, succinyl-DAP pathway, aspartate => lysine	9	9	100
DMG2200309	Amino acid metabolism	Lysine metabolism	M00016	Lysine biosynthesis, succinyl-DAP pathway, aspartate => lysine	9	9	100
DMG2200310	Amino acid metabolism	Lysine metabolism	M00016	Lysine biosynthesis, succinyl-DAP pathway, aspartate => lysine	9	9	100
DMG2200311	Amino acid metabolism	Lysine metabolism	M00016	Lysine biosynthesis, succinyl-DAP pathway, aspartate => lysine	9	9	100
DMG2200312	Amino acid metabolism	Lysine metabolism	M00016	Lysine biosynthesis, succinyl-DAP pathway, aspartate => lysine	9	9	100
DMG2200313	Amino acid metabolism	Lysine metabolism	M00016	Lysine biosynthesis, succinyl-DAP pathway, aspartate => lysine	9	9	100
DMG2200314	Amino acid metabolism	Lysine metabolism	M00016	Lysine biosynthesis, succinyl-DAP pathway, aspartate => lysine	9	9	100
DMG2200316	Amino acid metabolism	Lysine metabolism	M00016	Lysine biosynthesis, succinyl-DAP pathway, aspartate => lysine	9	9	100
DMG2200318	Amino acid metabolism	Lysine metabolism	M00016	Lysine biosynthesis, succinyl-DAP pathway, aspartate => lysine	9	9	100
DMG2200319	Amino acid metabolism	Lysine metabolism	M00016	Lysine biosynthesis, succinyl-DAP pathway, aspartate => lysine	9	9	100
DMG2200320	Amino acid metabolism	Lysine metabolism	M00016	Lysine biosynthesis, succinyl-DAP pathway, aspartate => lysine	9	9	100
DMG2200321	Amino acid metabolism	Lysine metabolism	M00016	Lysine biosynthesis, succinyl-DAP pathway, aspartate => lysine	9	9	100
DMG2200322	Amino acid metabolism	Lysine metabolism	M00016	Lysine biosynthesis, succinyl-DAP pathway, aspartate => lysine	9	9	100
DMG2200323	Amino acid metabolism	Lysine metabolism	M00016	Lysine biosynthesis, succinyl-DAP pathway, aspartate => lysine	9	9	100
DMG2200324	Amino acid metabolism	Lysine metabolism	M00016	Lysine biosynthesis, succinyl-DAP pathway, aspartate => lysine	9	9	100
DMG2200326	Amino acid metabolism	Lysine metabolism	M00016	Lysine biosynthesis, succinyl-DAP pathway, aspartate => lysine	9	9	100
DMG2200328	Amino acid metabolism	Lysine metabolism	M00016	Lysine biosynthesis, succinyl-DAP pathway, aspartate => lysine	9	9	100
DMG2200329	Amino acid metabolism	Lysine metabolism	M00016	Lysine biosynthesis, succinyl-DAP pathway, aspartate => lysine	9	9	100
DMG2200330	Amino acid metabolism	Lysine metabolism	M00016	Lysine biosynthesis, succinyl-DAP pathway, aspartate => lysine	9	9	100
DMG2200331	Amino acid metabolism	Lysine metabolism	M00016	Lysine biosynthesis, succinyl-DAP pathway, aspartate => lysine	9	9	100
DMG2200333	Amino acid metabolism	Lysine metabolism	M00016	Lysine biosynthesis, succinyl-DAP pathway, aspartate => lysine	9	9	100
DMG2200334	Amino acid metabolism	Lysine metabolism	M00016	Lysine biosynthesis, succinyl-DAP pathway, aspartate => lysine	9	9	100
DMG2200335	Amino acid metabolism	Lysine metabolism	M00016	Lysine biosynthesis, succinyl-DAP pathway, aspartate => lysine	9	9	100
DMG2200337	Amino acid metabolism	Lysine metabolism	M00016	Lysine biosynthesis, succinyl-DAP pathway, aspartate => lysine	9	9	100
DMG2200338	Amino acid metabolism	Lysine metabolism	M00016	Lysine biosynthesis, succinyl-DAP pathway, aspartate => lysine	9	9	100
DMG2200339	Amino acid metabolism	Lysine metabolism	M00016	Lysine biosynthesis, succinyl-DAP pathway, aspartate => lysine	9	9	100
DMG2200341	Amino acid metabolism	Lysine metabolism	M00016	Lysine biosynthesis, succinyl-DAP pathway, aspartate => lysine	9	9	100
DMG2200342	Amino acid metabolism	Lysine metabolism	M00016	Lysine biosynthesis, succinyl-DAP pathway, aspartate => lysine	9	9	100
DMG2200343	Amino acid metabolism	Lysine metabolism	M00016	Lysine biosynthesis, succinyl-DAP pathway, aspartate => lysine	9	9	100
DMG2200344	Amino acid metabolism	Lysine metabolism	M00016	Lysine biosynthesis, succinyl-DAP pathway, aspartate => lysine	9	9	100
DMG2200345	Amino acid metabolism	Lysine metabolism	M00016	Lysine biosynthesis, succinyl-DAP pathway, aspartate => lysine	9	9	100
DMG2200346	Amino acid metabolism	Lysine metabolism	M00016	Lysine biosynthesis, succinyl-DAP pathway, aspartate => lysine	9	9	100
DMG2200350	Amino acid metabolism	Lysine metabolism	M00016	Lysine biosynthesis, succinyl-DAP pathway, aspartate => lysine	9	9	100
DMG2200352	Amino acid metabolism	Lysine metabolism	M00016	Lysine biosynthesis, succinyl-DAP pathway, aspartate => lysine	9	9	100
DMG2200353	Amino acid metabolism	Lysine metabolism	M00016	Lysine biosynthesis, succinyl-DAP pathway, aspartate => lysine	9	9	100
DMG2200354	Amino acid metabolism	Lysine metabolism	M00016	Lysine biosynthesis, succinyl-DAP pathway, aspartate => lysine	9	9	100
DMG2200355	Amino acid metabolism	Lysine metabolism	M00016	Lysine biosynthesis, succinyl-DAP pathway, aspartate => lysine	9	9	100
DMG2200356	Amino acid metabolism	Lysine metabolism	M00016	Lysine biosynthesis, succinyl-DAP pathway, aspartate => lysine	9	9	100
DMG2200358	Amino acid metabolism	Lysine metabolism	M00016	Lysine biosynthesis, succinyl-DAP pathway, aspartate => lysine	9	9	100
DMG2200359	Amino acid metabolism	Lysine metabolism	M00016	Lysine biosynthesis, succinyl-DAP pathway, aspartate => lysine	9	9	100
DMG2200361	Amino acid metabolism	Lysine metabolism	M00016	Lysine biosynthesis, succinyl-DAP pathway, aspartate => lysine	9	9	100
DMG2200297	Amino acid metabolism	Lysine metabolism	M00016	Lysine biosynthesis, succinyl-DAP pathway, aspartate => lysine	8	9	88.89
DMG2200298	Amino acid metabolism	Lysine metabolism	M00016	Lysine biosynthesis, succinyl-DAP pathway, aspartate => lysine	8	9	88.89
DMG2200315	Amino acid metabolism	Lysine metabolism	M00016	Lysine biosynthesis, succinyl-DAP pathway, aspartate => lysine	8	9	88.89
DMG2200317	Amino acid metabolism	Lysine metabolism	M00016	Lysine biosynthesis, succinyl-DAP pathway, aspartate => lysine	8	9	88.89
DMG2200325	Amino acid metabolism	Lysine metabolism	M00016	Lysine biosynthesis, succinyl-DAP pathway, aspartate => lysine	8	9	88.89
DMG2200327	Amino acid metabolism	Lysine metabolism	M00016	Lysine biosynthesis, succinyl-DAP pathway, aspartate => lysine	8	9	88.89
DMG2200332	Amino acid metabolism	Lysine metabolism	M00016	Lysine biosynthesis, succinyl-DAP pathway, aspartate => lysine	8	9	88.89
DMG2200336	Amino acid metabolism	Lysine metabolism	M00016	Lysine biosynthesis, succinyl-DAP pathway, aspartate => lysine	8	9	88.89
DMG2200347	Amino acid metabolism	Lysine metabolism	M00016	Lysine biosynthesis, succinyl-DAP pathway, aspartate => lysine	8	9	88.89
DMG2200348	Amino acid metabolism	Lysine metabolism	M00016	Lysine biosynthesis, succinyl-DAP pathway, aspartate => lysine	8	9	88.89
DMG2200351	Amino acid metabolism	Lysine metabolism	M00016	Lysine biosynthesis, succinyl-DAP pathway, aspartate => lysine	8	9	88.89
DMG2200360	Amino acid metabolism	Lysine metabolism	M00016	Lysine biosynthesis, succinyl-DAP pathway, aspartate => lysine	8	9	88.89
DMG2200363	Amino acid metabolism	Lysine metabolism	M00016	Lysine biosynthesis, succinyl-DAP pathway, aspartate => lysine	8	9	88.89
DMG2200286	Amino acid metabolism	Lysine metabolism	M00016	Lysine biosynthesis, succinyl-DAP pathway, aspartate => lysine	7	9	77.78
DMG2200303	Amino acid metabolism	Lysine metabolism	M00016	Lysine biosynthesis, succinyl-DAP pathway, aspartate => lysine	7	9	77.78
DMG2200308	Amino acid metabolism	Lysine metabolism	M00016	Lysine biosynthesis, succinyl-DAP pathway, aspartate => lysine	7	9	77.78
DMG2200340	Amino acid metabolism	Lysine metabolism	M00016	Lysine biosynthesis, succinyl-DAP pathway, aspartate => lysine	7	9	77.78
DMG2200362	Amino acid metabolism	Lysine metabolism	M00016	Lysine biosynthesis, succinyl-DAP pathway, aspartate => lysine	7	9	77.78
DMG2200282	Amino acid metabolism	Lysine metabolism	M00016	Lysine biosynthesis, succinyl-DAP pathway, aspartate => lysine	6	9	66.67
DMG2200349	Amino acid metabolism	Lysine metabolism	M00016	Lysine biosynthesis, succinyl-DAP pathway, aspartate => lysine	6	9	66.67
DMG2200357	Amino acid metabolism	Lysine metabolism	M00016	Lysine biosynthesis, succinyl-DAP pathway, aspartate => lysine	6	9	66.67
DMG2200298	Amino acid metabolism	Cysteine and methionine metabolism	M00017	Methionine biosynthesis, apartate => homoserine => methionine	7	7	100
DMG2200317	Amino acid metabolism	Cysteine and methionine metabolism	M00017	Methionine biosynthesis, apartate => homoserine => methionine	7	7	100
DMG2200325	Amino acid metabolism	Cysteine and methionine metabolism	M00017	Methionine biosynthesis, apartate => homoserine => methionine	7	7	100
DMG2200327	Amino acid metabolism	Cysteine and methionine metabolism	M00017	Methionine biosynthesis, apartate => homoserine => methionine	7	7	100
DMG2200330	Amino acid metabolism	Cysteine and methionine metabolism	M00017	Methionine biosynthesis, apartate => homoserine => methionine	7	7	100
DMG2200332	Amino acid metabolism	Cysteine and methionine metabolism	M00017	Methionine biosynthesis, apartate => homoserine => methionine	7	7	100
DMG2200336	Amino acid metabolism	Cysteine and methionine metabolism	M00017	Methionine biosynthesis, apartate => homoserine => methionine	7	7	100
DMG2200342	Amino acid metabolism	Cysteine and methionine metabolism	M00017	Methionine biosynthesis, apartate => homoserine => methionine	7	7	100
DMG2200348	Amino acid metabolism	Cysteine and methionine metabolism	M00017	Methionine biosynthesis, apartate => homoserine => methionine	7	7	100
DMG2200351	Amino acid metabolism	Cysteine and methionine metabolism	M00017	Methionine biosynthesis, apartate => homoserine => methionine	7	7	100
DMG2200360	Amino acid metabolism	Cysteine and methionine metabolism	M00017	Methionine biosynthesis, apartate => homoserine => methionine	7	7	100
DMG2200283	Amino acid metabolism	Cysteine and methionine metabolism	M00017	Methionine biosynthesis, apartate => homoserine => methionine	6	7	85.71
DMG2200286	Amino acid metabolism	Cysteine and methionine metabolism	M00017	Methionine biosynthesis, apartate => homoserine => methionine	6	7	85.71
DMG2200287	Amino acid metabolism	Cysteine and methionine metabolism	M00017	Methionine biosynthesis, apartate => homoserine => methionine	6	7	85.71
DMG2200291	Amino acid metabolism	Cysteine and methionine metabolism	M00017	Methionine biosynthesis, apartate => homoserine => methionine	6	7	85.71
DMG2200294	Amino acid metabolism	Cysteine and methionine metabolism	M00017	Methionine biosynthesis, apartate => homoserine => methionine	6	7	85.71
DMG2200297	Amino acid metabolism	Cysteine and methionine metabolism	M00017	Methionine biosynthesis, apartate => homoserine => methionine	6	7	85.71
DMG2200303	Amino acid metabolism	Cysteine and methionine metabolism	M00017	Methionine biosynthesis, apartate => homoserine => methionine	6	7	85.71
DMG2200308	Amino acid metabolism	Cysteine and methionine metabolism	M00017	Methionine biosynthesis, apartate => homoserine => methionine	6	7	85.71
DMG2200312	Amino acid metabolism	Cysteine and methionine metabolism	M00017	Methionine biosynthesis, apartate => homoserine => methionine	6	7	85.71
DMG2200318	Amino acid metabolism	Cysteine and methionine metabolism	M00017	Methionine biosynthesis, apartate => homoserine => methionine	6	7	85.71
DMG2200337	Amino acid metabolism	Cysteine and methionine metabolism	M00017	Methionine biosynthesis, apartate => homoserine => methionine	6	7	85.71
DMG2200338	Amino acid metabolism	Cysteine and methionine metabolism	M00017	Methionine biosynthesis, apartate => homoserine => methionine	6	7	85.71
DMG2200339	Amino acid metabolism	Cysteine and methionine metabolism	M00017	Methionine biosynthesis, apartate => homoserine => methionine	6	7	85.71
DMG2200340	Amino acid metabolism	Cysteine and methionine metabolism	M00017	Methionine biosynthesis, apartate => homoserine => methionine	6	7	85.71
DMG2200362	Amino acid metabolism	Cysteine and methionine metabolism	M00017	Methionine biosynthesis, apartate => homoserine => methionine	6	7	85.71
DMG2200363	Amino acid metabolism	Cysteine and methionine metabolism	M00017	Methionine biosynthesis, apartate => homoserine => methionine	6	7	85.71
DMG2200284	Amino acid metabolism	Cysteine and methionine metabolism	M00017	Methionine biosynthesis, apartate => homoserine => methionine	5	7	71.43
DMG2200285	Amino acid metabolism	Cysteine and methionine metabolism	M00017	Methionine biosynthesis, apartate => homoserine => methionine	5	7	71.43
DMG2200288	Amino acid metabolism	Cysteine and methionine metabolism	M00017	Methionine biosynthesis, apartate => homoserine => methionine	5	7	71.43
DMG2200289	Amino acid metabolism	Cysteine and methionine metabolism	M00017	Methionine biosynthesis, apartate => homoserine => methionine	5	7	71.43
DMG2200293	Amino acid metabolism	Cysteine and methionine metabolism	M00017	Methionine biosynthesis, apartate => homoserine => methionine	5	7	71.43
DMG2200295	Amino acid metabolism	Cysteine and methionine metabolism	M00017	Methionine biosynthesis, apartate => homoserine => methionine	5	7	71.43
DMG2200299	Amino acid metabolism	Cysteine and methionine metabolism	M00017	Methionine biosynthesis, apartate => homoserine => methionine	5	7	71.43
DMG2200304	Amino acid metabolism	Cysteine and methionine metabolism	M00017	Methionine biosynthesis, apartate => homoserine => methionine	5	7	71.43
DMG2200306	Amino acid metabolism	Cysteine and methionine metabolism	M00017	Methionine biosynthesis, apartate => homoserine => methionine	5	7	71.43
DMG2200307	Amino acid metabolism	Cysteine and methionine metabolism	M00017	Methionine biosynthesis, apartate => homoserine => methionine	5	7	71.43
DMG2200309	Amino acid metabolism	Cysteine and methionine metabolism	M00017	Methionine biosynthesis, apartate => homoserine => methionine	5	7	71.43
DMG2200311	Amino acid metabolism	Cysteine and methionine metabolism	M00017	Methionine biosynthesis, apartate => homoserine => methionine	5	7	71.43
DMG2200319	Amino acid metabolism	Cysteine and methionine metabolism	M00017	Methionine biosynthesis, apartate => homoserine => methionine	5	7	71.43
DMG2200320	Amino acid metabolism	Cysteine and methionine metabolism	M00017	Methionine biosynthesis, apartate => homoserine => methionine	5	7	71.43
DMG2200321	Amino acid metabolism	Cysteine and methionine metabolism	M00017	Methionine biosynthesis, apartate => homoserine => methionine	5	7	71.43
DMG2200324	Amino acid metabolism	Cysteine and methionine metabolism	M00017	Methionine biosynthesis, apartate => homoserine => methionine	5	7	71.43
DMG2200326	Amino acid metabolism	Cysteine and methionine metabolism	M00017	Methionine biosynthesis, apartate => homoserine => methionine	5	7	71.43
DMG2200328	Amino acid metabolism	Cysteine and methionine metabolism	M00017	Methionine biosynthesis, apartate => homoserine => methionine	5	7	71.43
DMG2200329	Amino acid metabolism	Cysteine and methionine metabolism	M00017	Methionine biosynthesis, apartate => homoserine => methionine	5	7	71.43
DMG2200331	Amino acid metabolism	Cysteine and methionine metabolism	M00017	Methionine biosynthesis, apartate => homoserine => methionine	5	7	71.43
DMG2200335	Amino acid metabolism	Cysteine and methionine metabolism	M00017	Methionine biosynthesis, apartate => homoserine => methionine	5	7	71.43
DMG2200346	Amino acid metabolism	Cysteine and methionine metabolism	M00017	Methionine biosynthesis, apartate => homoserine => methionine	5	7	71.43
DMG2200347	Amino acid metabolism	Cysteine and methionine metabolism	M00017	Methionine biosynthesis, apartate => homoserine => methionine	5	7	71.43
DMG2200352	Amino acid metabolism	Cysteine and methionine metabolism	M00017	Methionine biosynthesis, apartate => homoserine => methionine	5	7	71.43
DMG2200353	Amino acid metabolism	Cysteine and methionine metabolism	M00017	Methionine biosynthesis, apartate => homoserine => methionine	5	7	71.43
DMG2200354	Amino acid metabolism	Cysteine and methionine metabolism	M00017	Methionine biosynthesis, apartate => homoserine => methionine	5	7	71.43
DMG2200355	Amino acid metabolism	Cysteine and methionine metabolism	M00017	Methionine biosynthesis, apartate => homoserine => methionine	5	7	71.43
DMG2200358	Amino acid metabolism	Cysteine and methionine metabolism	M00017	Methionine biosynthesis, apartate => homoserine => methionine	5	7	71.43
DMG2200359	Amino acid metabolism	Cysteine and methionine metabolism	M00017	Methionine biosynthesis, apartate => homoserine => methionine	5	7	71.43
DMG2200361	Amino acid metabolism	Cysteine and methionine metabolism	M00017	Methionine biosynthesis, apartate => homoserine => methionine	5	7	71.43
DMG2200292	Amino acid metabolism	Cysteine and methionine metabolism	M00017	Methionine biosynthesis, apartate => homoserine => methionine	4	7	57.14
DMG2200296	Amino acid metabolism	Cysteine and methionine metabolism	M00017	Methionine biosynthesis, apartate => homoserine => methionine	4	7	57.14
DMG2200300	Amino acid metabolism	Cysteine and methionine metabolism	M00017	Methionine biosynthesis, apartate => homoserine => methionine	4	7	57.14
DMG2200301	Amino acid metabolism	Cysteine and methionine metabolism	M00017	Methionine biosynthesis, apartate => homoserine => methionine	4	7	57.14
DMG2200302	Amino acid metabolism	Cysteine and methionine metabolism	M00017	Methionine biosynthesis, apartate => homoserine => methionine	4	7	57.14
DMG2200305	Amino acid metabolism	Cysteine and methionine metabolism	M00017	Methionine biosynthesis, apartate => homoserine => methionine	4	7	57.14
DMG2200310	Amino acid metabolism	Cysteine and methionine metabolism	M00017	Methionine biosynthesis, apartate => homoserine => methionine	4	7	57.14
DMG2200313	Amino acid metabolism	Cysteine and methionine metabolism	M00017	Methionine biosynthesis, apartate => homoserine => methionine	4	7	57.14
DMG2200314	Amino acid metabolism	Cysteine and methionine metabolism	M00017	Methionine biosynthesis, apartate => homoserine => methionine	4	7	57.14
DMG2200315	Amino acid metabolism	Cysteine and methionine metabolism	M00017	Methionine biosynthesis, apartate => homoserine => methionine	4	7	57.14
DMG2200316	Amino acid metabolism	Cysteine and methionine metabolism	M00017	Methionine biosynthesis, apartate => homoserine => methionine	4	7	57.14
DMG2200322	Amino acid metabolism	Cysteine and methionine metabolism	M00017	Methionine biosynthesis, apartate => homoserine => methionine	4	7	57.14
DMG2200323	Amino acid metabolism	Cysteine and methionine metabolism	M00017	Methionine biosynthesis, apartate => homoserine => methionine	4	7	57.14
DMG2200333	Amino acid metabolism	Cysteine and methionine metabolism	M00017	Methionine biosynthesis, apartate => homoserine => methionine	4	7	57.14
DMG2200334	Amino acid metabolism	Cysteine and methionine metabolism	M00017	Methionine biosynthesis, apartate => homoserine => methionine	4	7	57.14
DMG2200341	Amino acid metabolism	Cysteine and methionine metabolism	M00017	Methionine biosynthesis, apartate => homoserine => methionine	4	7	57.14
DMG2200343	Amino acid metabolism	Cysteine and methionine metabolism	M00017	Methionine biosynthesis, apartate => homoserine => methionine	4	7	57.14
DMG2200344	Amino acid metabolism	Cysteine and methionine metabolism	M00017	Methionine biosynthesis, apartate => homoserine => methionine	4	7	57.14
DMG2200345	Amino acid metabolism	Cysteine and methionine metabolism	M00017	Methionine biosynthesis, apartate => homoserine => methionine	4	7	57.14
DMG2200350	Amino acid metabolism	Cysteine and methionine metabolism	M00017	Methionine biosynthesis, apartate => homoserine => methionine	4	7	57.14
DMG2200356	Amino acid metabolism	Cysteine and methionine metabolism	M00017	Methionine biosynthesis, apartate => homoserine => methionine	4	7	57.14
DMG2200282	Amino acid metabolism	Cysteine and methionine metabolism	M00017	Methionine biosynthesis, apartate => homoserine => methionine	3	7	42.86
DMG2200290	Amino acid metabolism	Cysteine and methionine metabolism	M00017	Methionine biosynthesis, apartate => homoserine => methionine	3	7	42.86
DMG2200349	Amino acid metabolism	Cysteine and methionine metabolism	M00017	Methionine biosynthesis, apartate => homoserine => methionine	3	7	42.86
DMG2200357	Amino acid metabolism	Cysteine and methionine metabolism	M00017	Methionine biosynthesis, apartate => homoserine => methionine	3	7	42.86
DMG2200283	Amino acid metabolism	Serine and theronine metabolism	M00018	Threonine biosynthesis, aspartate => homoserine => threonine	5	5	100
DMG2200284	Amino acid metabolism	Serine and theronine metabolism	M00018	Threonine biosynthesis, aspartate => homoserine => threonine	5	5	100
DMG2200285	Amino acid metabolism	Serine and theronine metabolism	M00018	Threonine biosynthesis, aspartate => homoserine => threonine	5	5	100
DMG2200286	Amino acid metabolism	Serine and theronine metabolism	M00018	Threonine biosynthesis, aspartate => homoserine => threonine	5	5	100
DMG2200287	Amino acid metabolism	Serine and theronine metabolism	M00018	Threonine biosynthesis, aspartate => homoserine => threonine	5	5	100
DMG2200291	Amino acid metabolism	Serine and theronine metabolism	M00018	Threonine biosynthesis, aspartate => homoserine => threonine	5	5	100
DMG2200293	Amino acid metabolism	Serine and theronine metabolism	M00018	Threonine biosynthesis, aspartate => homoserine => threonine	5	5	100
DMG2200294	Amino acid metabolism	Serine and theronine metabolism	M00018	Threonine biosynthesis, aspartate => homoserine => threonine	5	5	100
DMG2200295	Amino acid metabolism	Serine and theronine metabolism	M00018	Threonine biosynthesis, aspartate => homoserine => threonine	5	5	100
DMG2200296	Amino acid metabolism	Serine and theronine metabolism	M00018	Threonine biosynthesis, aspartate => homoserine => threonine	5	5	100
DMG2200297	Amino acid metabolism	Serine and theronine metabolism	M00018	Threonine biosynthesis, aspartate => homoserine => threonine	5	5	100
DMG2200298	Amino acid metabolism	Serine and theronine metabolism	M00018	Threonine biosynthesis, aspartate => homoserine => threonine	5	5	100
DMG2200300	Amino acid metabolism	Serine and theronine metabolism	M00018	Threonine biosynthesis, aspartate => homoserine => threonine	5	5	100
DMG2200301	Amino acid metabolism	Serine and theronine metabolism	M00018	Threonine biosynthesis, aspartate => homoserine => threonine	5	5	100
DMG2200303	Amino acid metabolism	Serine and theronine metabolism	M00018	Threonine biosynthesis, aspartate => homoserine => threonine	5	5	100
DMG2200304	Amino acid metabolism	Serine and theronine metabolism	M00018	Threonine biosynthesis, aspartate => homoserine => threonine	5	5	100
DMG2200306	Amino acid metabolism	Serine and theronine metabolism	M00018	Threonine biosynthesis, aspartate => homoserine => threonine	5	5	100
DMG2200308	Amino acid metabolism	Serine and theronine metabolism	M00018	Threonine biosynthesis, aspartate => homoserine => threonine	5	5	100
DMG2200312	Amino acid metabolism	Serine and theronine metabolism	M00018	Threonine biosynthesis, aspartate => homoserine => threonine	5	5	100
DMG2200313	Amino acid metabolism	Serine and theronine metabolism	M00018	Threonine biosynthesis, aspartate => homoserine => threonine	5	5	100
DMG2200314	Amino acid metabolism	Serine and theronine metabolism	M00018	Threonine biosynthesis, aspartate => homoserine => threonine	5	5	100
DMG2200317	Amino acid metabolism	Serine and theronine metabolism	M00018	Threonine biosynthesis, aspartate => homoserine => threonine	5	5	100
DMG2200318	Amino acid metabolism	Serine and theronine metabolism	M00018	Threonine biosynthesis, aspartate => homoserine => threonine	5	5	100
DMG2200319	Amino acid metabolism	Serine and theronine metabolism	M00018	Threonine biosynthesis, aspartate => homoserine => threonine	5	5	100
DMG2200322	Amino acid metabolism	Serine and theronine metabolism	M00018	Threonine biosynthesis, aspartate => homoserine => threonine	5	5	100
DMG2200323	Amino acid metabolism	Serine and theronine metabolism	M00018	Threonine biosynthesis, aspartate => homoserine => threonine	5	5	100
DMG2200325	Amino acid metabolism	Serine and theronine metabolism	M00018	Threonine biosynthesis, aspartate => homoserine => threonine	5	5	100
DMG2200327	Amino acid metabolism	Serine and theronine metabolism	M00018	Threonine biosynthesis, aspartate => homoserine => threonine	5	5	100
DMG2200330	Amino acid metabolism	Serine and theronine metabolism	M00018	Threonine biosynthesis, aspartate => homoserine => threonine	5	5	100
DMG2200332	Amino acid metabolism	Serine and theronine metabolism	M00018	Threonine biosynthesis, aspartate => homoserine => threonine	5	5	100
DMG2200335	Amino acid metabolism	Serine and theronine metabolism	M00018	Threonine biosynthesis, aspartate => homoserine => threonine	5	5	100
DMG2200336	Amino acid metabolism	Serine and theronine metabolism	M00018	Threonine biosynthesis, aspartate => homoserine => threonine	5	5	100
DMG2200337	Amino acid metabolism	Serine and theronine metabolism	M00018	Threonine biosynthesis, aspartate => homoserine => threonine	5	5	100
DMG2200338	Amino acid metabolism	Serine and theronine metabolism	M00018	Threonine biosynthesis, aspartate => homoserine => threonine	5	5	100
DMG2200339	Amino acid metabolism	Serine and theronine metabolism	M00018	Threonine biosynthesis, aspartate => homoserine => threonine	5	5	100
DMG2200340	Amino acid metabolism	Serine and theronine metabolism	M00018	Threonine biosynthesis, aspartate => homoserine => threonine	5	5	100
DMG2200341	Amino acid metabolism	Serine and theronine metabolism	M00018	Threonine biosynthesis, aspartate => homoserine => threonine	5	5	100
DMG2200342	Amino acid metabolism	Serine and theronine metabolism	M00018	Threonine biosynthesis, aspartate => homoserine => threonine	5	5	100
DMG2200343	Amino acid metabolism	Serine and theronine metabolism	M00018	Threonine biosynthesis, aspartate => homoserine => threonine	5	5	100
DMG2200344	Amino acid metabolism	Serine and theronine metabolism	M00018	Threonine biosynthesis, aspartate => homoserine => threonine	5	5	100
DMG2200345	Amino acid metabolism	Serine and theronine metabolism	M00018	Threonine biosynthesis, aspartate => homoserine => threonine	5	5	100
DMG2200348	Amino acid metabolism	Serine and theronine metabolism	M00018	Threonine biosynthesis, aspartate => homoserine => threonine	5	5	100
DMG2200351	Amino acid metabolism	Serine and theronine metabolism	M00018	Threonine biosynthesis, aspartate => homoserine => threonine	5	5	100
DMG2200353	Amino acid metabolism	Serine and theronine metabolism	M00018	Threonine biosynthesis, aspartate => homoserine => threonine	5	5	100
DMG2200354	Amino acid metabolism	Serine and theronine metabolism	M00018	Threonine biosynthesis, aspartate => homoserine => threonine	5	5	100
DMG2200355	Amino acid metabolism	Serine and theronine metabolism	M00018	Threonine biosynthesis, aspartate => homoserine => threonine	5	5	100
DMG2200356	Amino acid metabolism	Serine and theronine metabolism	M00018	Threonine biosynthesis, aspartate => homoserine => threonine	5	5	100
DMG2200358	Amino acid metabolism	Serine and theronine metabolism	M00018	Threonine biosynthesis, aspartate => homoserine => threonine	5	5	100
DMG2200360	Amino acid metabolism	Serine and theronine metabolism	M00018	Threonine biosynthesis, aspartate => homoserine => threonine	5	5	100
DMG2200362	Amino acid metabolism	Serine and theronine metabolism	M00018	Threonine biosynthesis, aspartate => homoserine => threonine	5	5	100
DMG2200363	Amino acid metabolism	Serine and theronine metabolism	M00018	Threonine biosynthesis, aspartate => homoserine => threonine	5	5	100
DMG2200288	Amino acid metabolism	Serine and theronine metabolism	M00018	Threonine biosynthesis, aspartate => homoserine => threonine	4	5	80
DMG2200289	Amino acid metabolism	Serine and theronine metabolism	M00018	Threonine biosynthesis, aspartate => homoserine => threonine	4	5	80
DMG2200290	Amino acid metabolism	Serine and theronine metabolism	M00018	Threonine biosynthesis, aspartate => homoserine => threonine	4	5	80
DMG2200292	Amino acid metabolism	Serine and theronine metabolism	M00018	Threonine biosynthesis, aspartate => homoserine => threonine	4	5	80
DMG2200299	Amino acid metabolism	Serine and theronine metabolism	M00018	Threonine biosynthesis, aspartate => homoserine => threonine	4	5	80
DMG2200302	Amino acid metabolism	Serine and theronine metabolism	M00018	Threonine biosynthesis, aspartate => homoserine => threonine	4	5	80
DMG2200305	Amino acid metabolism	Serine and theronine metabolism	M00018	Threonine biosynthesis, aspartate => homoserine => threonine	4	5	80
DMG2200307	Amino acid metabolism	Serine and theronine metabolism	M00018	Threonine biosynthesis, aspartate => homoserine => threonine	4	5	80
DMG2200309	Amino acid metabolism	Serine and theronine metabolism	M00018	Threonine biosynthesis, aspartate => homoserine => threonine	4	5	80
DMG2200310	Amino acid metabolism	Serine and theronine metabolism	M00018	Threonine biosynthesis, aspartate => homoserine => threonine	4	5	80
DMG2200311	Amino acid metabolism	Serine and theronine metabolism	M00018	Threonine biosynthesis, aspartate => homoserine => threonine	4	5	80
DMG2200316	Amino acid metabolism	Serine and theronine metabolism	M00018	Threonine biosynthesis, aspartate => homoserine => threonine	4	5	80
DMG2200320	Amino acid metabolism	Serine and theronine metabolism	M00018	Threonine biosynthesis, aspartate => homoserine => threonine	4	5	80
DMG2200321	Amino acid metabolism	Serine and theronine metabolism	M00018	Threonine biosynthesis, aspartate => homoserine => threonine	4	5	80
DMG2200324	Amino acid metabolism	Serine and theronine metabolism	M00018	Threonine biosynthesis, aspartate => homoserine => threonine	4	5	80
DMG2200326	Amino acid metabolism	Serine and theronine metabolism	M00018	Threonine biosynthesis, aspartate => homoserine => threonine	4	5	80
DMG2200328	Amino acid metabolism	Serine and theronine metabolism	M00018	Threonine biosynthesis, aspartate => homoserine => threonine	4	5	80
DMG2200329	Amino acid metabolism	Serine and theronine metabolism	M00018	Threonine biosynthesis, aspartate => homoserine => threonine	4	5	80
DMG2200331	Amino acid metabolism	Serine and theronine metabolism	M00018	Threonine biosynthesis, aspartate => homoserine => threonine	4	5	80
DMG2200333	Amino acid metabolism	Serine and theronine metabolism	M00018	Threonine biosynthesis, aspartate => homoserine => threonine	4	5	80
DMG2200346	Amino acid metabolism	Serine and theronine metabolism	M00018	Threonine biosynthesis, aspartate => homoserine => threonine	4	5	80
DMG2200347	Amino acid metabolism	Serine and theronine metabolism	M00018	Threonine biosynthesis, aspartate => homoserine => threonine	4	5	80
DMG2200350	Amino acid metabolism	Serine and theronine metabolism	M00018	Threonine biosynthesis, aspartate => homoserine => threonine	4	5	80
DMG2200352	Amino acid metabolism	Serine and theronine metabolism	M00018	Threonine biosynthesis, aspartate => homoserine => threonine	4	5	80
DMG2200359	Amino acid metabolism	Serine and theronine metabolism	M00018	Threonine biosynthesis, aspartate => homoserine => threonine	4	5	80
DMG2200361	Amino acid metabolism	Serine and theronine metabolism	M00018	Threonine biosynthesis, aspartate => homoserine => threonine	4	5	80
DMG2200315	Amino acid metabolism	Serine and theronine metabolism	M00018	Threonine biosynthesis, aspartate => homoserine => threonine	3	5	60
DMG2200334	Amino acid metabolism	Serine and theronine metabolism	M00018	Threonine biosynthesis, aspartate => homoserine => threonine	3	5	60
DMG2200282	Amino acid metabolism	Serine and theronine metabolism	M00018	Threonine biosynthesis, aspartate => homoserine => threonine	1	5	20
DMG2200349	Amino acid metabolism	Serine and theronine metabolism	M00018	Threonine biosynthesis, aspartate => homoserine => threonine	1	5	20
DMG2200357	Amino acid metabolism	Serine and theronine metabolism	M00018	Threonine biosynthesis, aspartate => homoserine => threonine	1	5	20
DMG2200283	Amino acid metabolism	Branched-chain amino acid metabolism	M00019	Valine/isoleucine biosynthesis, pyruvate => valine / 2-oxobutanoate => isoleucine	4	4	100
DMG2200284	Amino acid metabolism	Branched-chain amino acid metabolism	M00019	Valine/isoleucine biosynthesis, pyruvate => valine / 2-oxobutanoate => isoleucine	4	4	100
DMG2200285	Amino acid metabolism	Branched-chain amino acid metabolism	M00019	Valine/isoleucine biosynthesis, pyruvate => valine / 2-oxobutanoate => isoleucine	4	4	100
DMG2200286	Amino acid metabolism	Branched-chain amino acid metabolism	M00019	Valine/isoleucine biosynthesis, pyruvate => valine / 2-oxobutanoate => isoleucine	4	4	100
DMG2200287	Amino acid metabolism	Branched-chain amino acid metabolism	M00019	Valine/isoleucine biosynthesis, pyruvate => valine / 2-oxobutanoate => isoleucine	4	4	100
DMG2200288	Amino acid metabolism	Branched-chain amino acid metabolism	M00019	Valine/isoleucine biosynthesis, pyruvate => valine / 2-oxobutanoate => isoleucine	4	4	100
DMG2200289	Amino acid metabolism	Branched-chain amino acid metabolism	M00019	Valine/isoleucine biosynthesis, pyruvate => valine / 2-oxobutanoate => isoleucine	4	4	100
DMG2200291	Amino acid metabolism	Branched-chain amino acid metabolism	M00019	Valine/isoleucine biosynthesis, pyruvate => valine / 2-oxobutanoate => isoleucine	4	4	100
DMG2200292	Amino acid metabolism	Branched-chain amino acid metabolism	M00019	Valine/isoleucine biosynthesis, pyruvate => valine / 2-oxobutanoate => isoleucine	4	4	100
DMG2200293	Amino acid metabolism	Branched-chain amino acid metabolism	M00019	Valine/isoleucine biosynthesis, pyruvate => valine / 2-oxobutanoate => isoleucine	4	4	100
DMG2200294	Amino acid metabolism	Branched-chain amino acid metabolism	M00019	Valine/isoleucine biosynthesis, pyruvate => valine / 2-oxobutanoate => isoleucine	4	4	100
DMG2200295	Amino acid metabolism	Branched-chain amino acid metabolism	M00019	Valine/isoleucine biosynthesis, pyruvate => valine / 2-oxobutanoate => isoleucine	4	4	100
DMG2200296	Amino acid metabolism	Branched-chain amino acid metabolism	M00019	Valine/isoleucine biosynthesis, pyruvate => valine / 2-oxobutanoate => isoleucine	4	4	100
DMG2200297	Amino acid metabolism	Branched-chain amino acid metabolism	M00019	Valine/isoleucine biosynthesis, pyruvate => valine / 2-oxobutanoate => isoleucine	4	4	100
DMG2200298	Amino acid metabolism	Branched-chain amino acid metabolism	M00019	Valine/isoleucine biosynthesis, pyruvate => valine / 2-oxobutanoate => isoleucine	4	4	100
DMG2200299	Amino acid metabolism	Branched-chain amino acid metabolism	M00019	Valine/isoleucine biosynthesis, pyruvate => valine / 2-oxobutanoate => isoleucine	4	4	100
DMG2200300	Amino acid metabolism	Branched-chain amino acid metabolism	M00019	Valine/isoleucine biosynthesis, pyruvate => valine / 2-oxobutanoate => isoleucine	4	4	100
DMG2200301	Amino acid metabolism	Branched-chain amino acid metabolism	M00019	Valine/isoleucine biosynthesis, pyruvate => valine / 2-oxobutanoate => isoleucine	4	4	100
DMG2200302	Amino acid metabolism	Branched-chain amino acid metabolism	M00019	Valine/isoleucine biosynthesis, pyruvate => valine / 2-oxobutanoate => isoleucine	4	4	100
DMG2200303	Amino acid metabolism	Branched-chain amino acid metabolism	M00019	Valine/isoleucine biosynthesis, pyruvate => valine / 2-oxobutanoate => isoleucine	4	4	100
DMG2200304	Amino acid metabolism	Branched-chain amino acid metabolism	M00019	Valine/isoleucine biosynthesis, pyruvate => valine / 2-oxobutanoate => isoleucine	4	4	100
DMG2200305	Amino acid metabolism	Branched-chain amino acid metabolism	M00019	Valine/isoleucine biosynthesis, pyruvate => valine / 2-oxobutanoate => isoleucine	4	4	100
DMG2200306	Amino acid metabolism	Branched-chain amino acid metabolism	M00019	Valine/isoleucine biosynthesis, pyruvate => valine / 2-oxobutanoate => isoleucine	4	4	100
DMG2200307	Amino acid metabolism	Branched-chain amino acid metabolism	M00019	Valine/isoleucine biosynthesis, pyruvate => valine / 2-oxobutanoate => isoleucine	4	4	100
DMG2200308	Amino acid metabolism	Branched-chain amino acid metabolism	M00019	Valine/isoleucine biosynthesis, pyruvate => valine / 2-oxobutanoate => isoleucine	4	4	100
DMG2200309	Amino acid metabolism	Branched-chain amino acid metabolism	M00019	Valine/isoleucine biosynthesis, pyruvate => valine / 2-oxobutanoate => isoleucine	4	4	100
DMG2200310	Amino acid metabolism	Branched-chain amino acid metabolism	M00019	Valine/isoleucine biosynthesis, pyruvate => valine / 2-oxobutanoate => isoleucine	4	4	100
DMG2200311	Amino acid metabolism	Branched-chain amino acid metabolism	M00019	Valine/isoleucine biosynthesis, pyruvate => valine / 2-oxobutanoate => isoleucine	4	4	100
DMG2200312	Amino acid metabolism	Branched-chain amino acid metabolism	M00019	Valine/isoleucine biosynthesis, pyruvate => valine / 2-oxobutanoate => isoleucine	4	4	100
DMG2200313	Amino acid metabolism	Branched-chain amino acid metabolism	M00019	Valine/isoleucine biosynthesis, pyruvate => valine / 2-oxobutanoate => isoleucine	4	4	100
DMG2200314	Amino acid metabolism	Branched-chain amino acid metabolism	M00019	Valine/isoleucine biosynthesis, pyruvate => valine / 2-oxobutanoate => isoleucine	4	4	100
DMG2200315	Amino acid metabolism	Branched-chain amino acid metabolism	M00019	Valine/isoleucine biosynthesis, pyruvate => valine / 2-oxobutanoate => isoleucine	4	4	100
DMG2200316	Amino acid metabolism	Branched-chain amino acid metabolism	M00019	Valine/isoleucine biosynthesis, pyruvate => valine / 2-oxobutanoate => isoleucine	4	4	100
DMG2200317	Amino acid metabolism	Branched-chain amino acid metabolism	M00019	Valine/isoleucine biosynthesis, pyruvate => valine / 2-oxobutanoate => isoleucine	4	4	100
DMG2200318	Amino acid metabolism	Branched-chain amino acid metabolism	M00019	Valine/isoleucine biosynthesis, pyruvate => valine / 2-oxobutanoate => isoleucine	4	4	100
DMG2200319	Amino acid metabolism	Branched-chain amino acid metabolism	M00019	Valine/isoleucine biosynthesis, pyruvate => valine / 2-oxobutanoate => isoleucine	4	4	100
DMG2200320	Amino acid metabolism	Branched-chain amino acid metabolism	M00019	Valine/isoleucine biosynthesis, pyruvate => valine / 2-oxobutanoate => isoleucine	4	4	100
DMG2200321	Amino acid metabolism	Branched-chain amino acid metabolism	M00019	Valine/isoleucine biosynthesis, pyruvate => valine / 2-oxobutanoate => isoleucine	4	4	100
DMG2200322	Amino acid metabolism	Branched-chain amino acid metabolism	M00019	Valine/isoleucine biosynthesis, pyruvate => valine / 2-oxobutanoate => isoleucine	4	4	100
DMG2200323	Amino acid metabolism	Branched-chain amino acid metabolism	M00019	Valine/isoleucine biosynthesis, pyruvate => valine / 2-oxobutanoate => isoleucine	4	4	100
DMG2200324	Amino acid metabolism	Branched-chain amino acid metabolism	M00019	Valine/isoleucine biosynthesis, pyruvate => valine / 2-oxobutanoate => isoleucine	4	4	100
DMG2200325	Amino acid metabolism	Branched-chain amino acid metabolism	M00019	Valine/isoleucine biosynthesis, pyruvate => valine / 2-oxobutanoate => isoleucine	4	4	100
DMG2200326	Amino acid metabolism	Branched-chain amino acid metabolism	M00019	Valine/isoleucine biosynthesis, pyruvate => valine / 2-oxobutanoate => isoleucine	4	4	100
DMG2200327	Amino acid metabolism	Branched-chain amino acid metabolism	M00019	Valine/isoleucine biosynthesis, pyruvate => valine / 2-oxobutanoate => isoleucine	4	4	100
DMG2200328	Amino acid metabolism	Branched-chain amino acid metabolism	M00019	Valine/isoleucine biosynthesis, pyruvate => valine / 2-oxobutanoate => isoleucine	4	4	100
DMG2200329	Amino acid metabolism	Branched-chain amino acid metabolism	M00019	Valine/isoleucine biosynthesis, pyruvate => valine / 2-oxobutanoate => isoleucine	4	4	100
DMG2200330	Amino acid metabolism	Branched-chain amino acid metabolism	M00019	Valine/isoleucine biosynthesis, pyruvate => valine / 2-oxobutanoate => isoleucine	4	4	100
DMG2200331	Amino acid metabolism	Branched-chain amino acid metabolism	M00019	Valine/isoleucine biosynthesis, pyruvate => valine / 2-oxobutanoate => isoleucine	4	4	100
DMG2200332	Amino acid metabolism	Branched-chain amino acid metabolism	M00019	Valine/isoleucine biosynthesis, pyruvate => valine / 2-oxobutanoate => isoleucine	4	4	100
DMG2200333	Amino acid metabolism	Branched-chain amino acid metabolism	M00019	Valine/isoleucine biosynthesis, pyruvate => valine / 2-oxobutanoate => isoleucine	4	4	100
DMG2200334	Amino acid metabolism	Branched-chain amino acid metabolism	M00019	Valine/isoleucine biosynthesis, pyruvate => valine / 2-oxobutanoate => isoleucine	4	4	100
DMG2200335	Amino acid metabolism	Branched-chain amino acid metabolism	M00019	Valine/isoleucine biosynthesis, pyruvate => valine / 2-oxobutanoate => isoleucine	4	4	100
DMG2200336	Amino acid metabolism	Branched-chain amino acid metabolism	M00019	Valine/isoleucine biosynthesis, pyruvate => valine / 2-oxobutanoate => isoleucine	4	4	100
DMG2200337	Amino acid metabolism	Branched-chain amino acid metabolism	M00019	Valine/isoleucine biosynthesis, pyruvate => valine / 2-oxobutanoate => isoleucine	4	4	100
DMG2200338	Amino acid metabolism	Branched-chain amino acid metabolism	M00019	Valine/isoleucine biosynthesis, pyruvate => valine / 2-oxobutanoate => isoleucine	4	4	100
DMG2200339	Amino acid metabolism	Branched-chain amino acid metabolism	M00019	Valine/isoleucine biosynthesis, pyruvate => valine / 2-oxobutanoate => isoleucine	4	4	100
DMG2200340	Amino acid metabolism	Branched-chain amino acid metabolism	M00019	Valine/isoleucine biosynthesis, pyruvate => valine / 2-oxobutanoate => isoleucine	4	4	100
DMG2200341	Amino acid metabolism	Branched-chain amino acid metabolism	M00019	Valine/isoleucine biosynthesis, pyruvate => valine / 2-oxobutanoate => isoleucine	4	4	100
DMG2200342	Amino acid metabolism	Branched-chain amino acid metabolism	M00019	Valine/isoleucine biosynthesis, pyruvate => valine / 2-oxobutanoate => isoleucine	4	4	100
DMG2200343	Amino acid metabolism	Branched-chain amino acid metabolism	M00019	Valine/isoleucine biosynthesis, pyruvate => valine / 2-oxobutanoate => isoleucine	4	4	100
DMG2200344	Amino acid metabolism	Branched-chain amino acid metabolism	M00019	Valine/isoleucine biosynthesis, pyruvate => valine / 2-oxobutanoate => isoleucine	4	4	100
DMG2200345	Amino acid metabolism	Branched-chain amino acid metabolism	M00019	Valine/isoleucine biosynthesis, pyruvate => valine / 2-oxobutanoate => isoleucine	4	4	100
DMG2200346	Amino acid metabolism	Branched-chain amino acid metabolism	M00019	Valine/isoleucine biosynthesis, pyruvate => valine / 2-oxobutanoate => isoleucine	4	4	100
DMG2200347	Amino acid metabolism	Branched-chain amino acid metabolism	M00019	Valine/isoleucine biosynthesis, pyruvate => valine / 2-oxobutanoate => isoleucine	4	4	100
DMG2200348	Amino acid metabolism	Branched-chain amino acid metabolism	M00019	Valine/isoleucine biosynthesis, pyruvate => valine / 2-oxobutanoate => isoleucine	4	4	100
DMG2200350	Amino acid metabolism	Branched-chain amino acid metabolism	M00019	Valine/isoleucine biosynthesis, pyruvate => valine / 2-oxobutanoate => isoleucine	4	4	100
DMG2200351	Amino acid metabolism	Branched-chain amino acid metabolism	M00019	Valine/isoleucine biosynthesis, pyruvate => valine / 2-oxobutanoate => isoleucine	4	4	100
DMG2200352	Amino acid metabolism	Branched-chain amino acid metabolism	M00019	Valine/isoleucine biosynthesis, pyruvate => valine / 2-oxobutanoate => isoleucine	4	4	100
DMG2200353	Amino acid metabolism	Branched-chain amino acid metabolism	M00019	Valine/isoleucine biosynthesis, pyruvate => valine / 2-oxobutanoate => isoleucine	4	4	100
DMG2200354	Amino acid metabolism	Branched-chain amino acid metabolism	M00019	Valine/isoleucine biosynthesis, pyruvate => valine / 2-oxobutanoate => isoleucine	4	4	100
DMG2200355	Amino acid metabolism	Branched-chain amino acid metabolism	M00019	Valine/isoleucine biosynthesis, pyruvate => valine / 2-oxobutanoate => isoleucine	4	4	100
DMG2200356	Amino acid metabolism	Branched-chain amino acid metabolism	M00019	Valine/isoleucine biosynthesis, pyruvate => valine / 2-oxobutanoate => isoleucine	4	4	100
DMG2200358	Amino acid metabolism	Branched-chain amino acid metabolism	M00019	Valine/isoleucine biosynthesis, pyruvate => valine / 2-oxobutanoate => isoleucine	4	4	100
DMG2200359	Amino acid metabolism	Branched-chain amino acid metabolism	M00019	Valine/isoleucine biosynthesis, pyruvate => valine / 2-oxobutanoate => isoleucine	4	4	100
DMG2200360	Amino acid metabolism	Branched-chain amino acid metabolism	M00019	Valine/isoleucine biosynthesis, pyruvate => valine / 2-oxobutanoate => isoleucine	4	4	100
DMG2200361	Amino acid metabolism	Branched-chain amino acid metabolism	M00019	Valine/isoleucine biosynthesis, pyruvate => valine / 2-oxobutanoate => isoleucine	4	4	100
DMG2200362	Amino acid metabolism	Branched-chain amino acid metabolism	M00019	Valine/isoleucine biosynthesis, pyruvate => valine / 2-oxobutanoate => isoleucine	4	4	100
DMG2200363	Amino acid metabolism	Branched-chain amino acid metabolism	M00019	Valine/isoleucine biosynthesis, pyruvate => valine / 2-oxobutanoate => isoleucine	4	4	100
DMG2200282	Amino acid metabolism	Branched-chain amino acid metabolism	M00019	Valine/isoleucine biosynthesis, pyruvate => valine / 2-oxobutanoate => isoleucine	1	4	25
DMG2200290	Amino acid metabolism	Branched-chain amino acid metabolism	M00019	Valine/isoleucine biosynthesis, pyruvate => valine / 2-oxobutanoate => isoleucine	1	4	25
DMG2200349	Amino acid metabolism	Branched-chain amino acid metabolism	M00019	Valine/isoleucine biosynthesis, pyruvate => valine / 2-oxobutanoate => isoleucine	1	4	25
DMG2200357	Amino acid metabolism	Branched-chain amino acid metabolism	M00019	Valine/isoleucine biosynthesis, pyruvate => valine / 2-oxobutanoate => isoleucine	1	4	25
DMG2200282	Amino acid metabolism	Serine and theronine metabolism	M00020	Serine biosynthesis, glycerate-3P => serine	3	3	100
DMG2200283	Amino acid metabolism	Serine and theronine metabolism	M00020	Serine biosynthesis, glycerate-3P => serine	3	3	100
DMG2200284	Amino acid metabolism	Serine and theronine metabolism	M00020	Serine biosynthesis, glycerate-3P => serine	3	3	100
DMG2200285	Amino acid metabolism	Serine and theronine metabolism	M00020	Serine biosynthesis, glycerate-3P => serine	3	3	100
DMG2200287	Amino acid metabolism	Serine and theronine metabolism	M00020	Serine biosynthesis, glycerate-3P => serine	3	3	100
DMG2200288	Amino acid metabolism	Serine and theronine metabolism	M00020	Serine biosynthesis, glycerate-3P => serine	3	3	100
DMG2200289	Amino acid metabolism	Serine and theronine metabolism	M00020	Serine biosynthesis, glycerate-3P => serine	3	3	100
DMG2200290	Amino acid metabolism	Serine and theronine metabolism	M00020	Serine biosynthesis, glycerate-3P => serine	3	3	100
DMG2200291	Amino acid metabolism	Serine and theronine metabolism	M00020	Serine biosynthesis, glycerate-3P => serine	3	3	100
DMG2200292	Amino acid metabolism	Serine and theronine metabolism	M00020	Serine biosynthesis, glycerate-3P => serine	3	3	100
DMG2200293	Amino acid metabolism	Serine and theronine metabolism	M00020	Serine biosynthesis, glycerate-3P => serine	3	3	100
DMG2200294	Amino acid metabolism	Serine and theronine metabolism	M00020	Serine biosynthesis, glycerate-3P => serine	3	3	100
DMG2200295	Amino acid metabolism	Serine and theronine metabolism	M00020	Serine biosynthesis, glycerate-3P => serine	3	3	100
DMG2200296	Amino acid metabolism	Serine and theronine metabolism	M00020	Serine biosynthesis, glycerate-3P => serine	3	3	100
DMG2200297	Amino acid metabolism	Serine and theronine metabolism	M00020	Serine biosynthesis, glycerate-3P => serine	3	3	100
DMG2200299	Amino acid metabolism	Serine and theronine metabolism	M00020	Serine biosynthesis, glycerate-3P => serine	3	3	100
DMG2200300	Amino acid metabolism	Serine and theronine metabolism	M00020	Serine biosynthesis, glycerate-3P => serine	3	3	100
DMG2200301	Amino acid metabolism	Serine and theronine metabolism	M00020	Serine biosynthesis, glycerate-3P => serine	3	3	100
DMG2200302	Amino acid metabolism	Serine and theronine metabolism	M00020	Serine biosynthesis, glycerate-3P => serine	3	3	100
DMG2200303	Amino acid metabolism	Serine and theronine metabolism	M00020	Serine biosynthesis, glycerate-3P => serine	3	3	100
DMG2200304	Amino acid metabolism	Serine and theronine metabolism	M00020	Serine biosynthesis, glycerate-3P => serine	3	3	100
DMG2200305	Amino acid metabolism	Serine and theronine metabolism	M00020	Serine biosynthesis, glycerate-3P => serine	3	3	100
DMG2200306	Amino acid metabolism	Serine and theronine metabolism	M00020	Serine biosynthesis, glycerate-3P => serine	3	3	100
DMG2200307	Amino acid metabolism	Serine and theronine metabolism	M00020	Serine biosynthesis, glycerate-3P => serine	3	3	100
DMG2200309	Amino acid metabolism	Serine and theronine metabolism	M00020	Serine biosynthesis, glycerate-3P => serine	3	3	100
DMG2200310	Amino acid metabolism	Serine and theronine metabolism	M00020	Serine biosynthesis, glycerate-3P => serine	3	3	100
DMG2200311	Amino acid metabolism	Serine and theronine metabolism	M00020	Serine biosynthesis, glycerate-3P => serine	3	3	100
DMG2200312	Amino acid metabolism	Serine and theronine metabolism	M00020	Serine biosynthesis, glycerate-3P => serine	3	3	100
DMG2200313	Amino acid metabolism	Serine and theronine metabolism	M00020	Serine biosynthesis, glycerate-3P => serine	3	3	100
DMG2200314	Amino acid metabolism	Serine and theronine metabolism	M00020	Serine biosynthesis, glycerate-3P => serine	3	3	100
DMG2200315	Amino acid metabolism	Serine and theronine metabolism	M00020	Serine biosynthesis, glycerate-3P => serine	3	3	100
DMG2200316	Amino acid metabolism	Serine and theronine metabolism	M00020	Serine biosynthesis, glycerate-3P => serine	3	3	100
DMG2200318	Amino acid metabolism	Serine and theronine metabolism	M00020	Serine biosynthesis, glycerate-3P => serine	3	3	100
DMG2200319	Amino acid metabolism	Serine and theronine metabolism	M00020	Serine biosynthesis, glycerate-3P => serine	3	3	100
DMG2200320	Amino acid metabolism	Serine and theronine metabolism	M00020	Serine biosynthesis, glycerate-3P => serine	3	3	100
DMG2200321	Amino acid metabolism	Serine and theronine metabolism	M00020	Serine biosynthesis, glycerate-3P => serine	3	3	100
DMG2200322	Amino acid metabolism	Serine and theronine metabolism	M00020	Serine biosynthesis, glycerate-3P => serine	3	3	100
DMG2200323	Amino acid metabolism	Serine and theronine metabolism	M00020	Serine biosynthesis, glycerate-3P => serine	3	3	100
DMG2200324	Amino acid metabolism	Serine and theronine metabolism	M00020	Serine biosynthesis, glycerate-3P => serine	3	3	100
DMG2200326	Amino acid metabolism	Serine and theronine metabolism	M00020	Serine biosynthesis, glycerate-3P => serine	3	3	100
DMG2200328	Amino acid metabolism	Serine and theronine metabolism	M00020	Serine biosynthesis, glycerate-3P => serine	3	3	100
DMG2200329	Amino acid metabolism	Serine and theronine metabolism	M00020	Serine biosynthesis, glycerate-3P => serine	3	3	100
DMG2200330	Amino acid metabolism	Serine and theronine metabolism	M00020	Serine biosynthesis, glycerate-3P => serine	3	3	100
DMG2200331	Amino acid metabolism	Serine and theronine metabolism	M00020	Serine biosynthesis, glycerate-3P => serine	3	3	100
DMG2200333	Amino acid metabolism	Serine and theronine metabolism	M00020	Serine biosynthesis, glycerate-3P => serine	3	3	100
DMG2200334	Amino acid metabolism	Serine and theronine metabolism	M00020	Serine biosynthesis, glycerate-3P => serine	3	3	100
DMG2200335	Amino acid metabolism	Serine and theronine metabolism	M00020	Serine biosynthesis, glycerate-3P => serine	3	3	100
DMG2200337	Amino acid metabolism	Serine and theronine metabolism	M00020	Serine biosynthesis, glycerate-3P => serine	3	3	100
DMG2200338	Amino acid metabolism	Serine and theronine metabolism	M00020	Serine biosynthesis, glycerate-3P => serine	3	3	100
DMG2200339	Amino acid metabolism	Serine and theronine metabolism	M00020	Serine biosynthesis, glycerate-3P => serine	3	3	100
DMG2200341	Amino acid metabolism	Serine and theronine metabolism	M00020	Serine biosynthesis, glycerate-3P => serine	3	3	100
DMG2200342	Amino acid metabolism	Serine and theronine metabolism	M00020	Serine biosynthesis, glycerate-3P => serine	3	3	100
DMG2200343	Amino acid metabolism	Serine and theronine metabolism	M00020	Serine biosynthesis, glycerate-3P => serine	3	3	100
DMG2200344	Amino acid metabolism	Serine and theronine metabolism	M00020	Serine biosynthesis, glycerate-3P => serine	3	3	100
DMG2200345	Amino acid metabolism	Serine and theronine metabolism	M00020	Serine biosynthesis, glycerate-3P => serine	3	3	100
DMG2200346	Amino acid metabolism	Serine and theronine metabolism	M00020	Serine biosynthesis, glycerate-3P => serine	3	3	100
DMG2200347	Amino acid metabolism	Serine and theronine metabolism	M00020	Serine biosynthesis, glycerate-3P => serine	3	3	100
DMG2200349	Amino acid metabolism	Serine and theronine metabolism	M00020	Serine biosynthesis, glycerate-3P => serine	3	3	100
DMG2200350	Amino acid metabolism	Serine and theronine metabolism	M00020	Serine biosynthesis, glycerate-3P => serine	3	3	100
DMG2200352	Amino acid metabolism	Serine and theronine metabolism	M00020	Serine biosynthesis, glycerate-3P => serine	3	3	100
DMG2200353	Amino acid metabolism	Serine and theronine metabolism	M00020	Serine biosynthesis, glycerate-3P => serine	3	3	100
DMG2200354	Amino acid metabolism	Serine and theronine metabolism	M00020	Serine biosynthesis, glycerate-3P => serine	3	3	100
DMG2200355	Amino acid metabolism	Serine and theronine metabolism	M00020	Serine biosynthesis, glycerate-3P => serine	3	3	100
DMG2200356	Amino acid metabolism	Serine and theronine metabolism	M00020	Serine biosynthesis, glycerate-3P => serine	3	3	100
DMG2200357	Amino acid metabolism	Serine and theronine metabolism	M00020	Serine biosynthesis, glycerate-3P => serine	3	3	100
DMG2200358	Amino acid metabolism	Serine and theronine metabolism	M00020	Serine biosynthesis, glycerate-3P => serine	3	3	100
DMG2200359	Amino acid metabolism	Serine and theronine metabolism	M00020	Serine biosynthesis, glycerate-3P => serine	3	3	100
DMG2200361	Amino acid metabolism	Serine and theronine metabolism	M00020	Serine biosynthesis, glycerate-3P => serine	3	3	100
DMG2200286	Amino acid metabolism	Serine and theronine metabolism	M00020	Serine biosynthesis, glycerate-3P => serine	2	3	66.67
DMG2200298	Amino acid metabolism	Serine and theronine metabolism	M00020	Serine biosynthesis, glycerate-3P => serine	2	3	66.67
DMG2200308	Amino acid metabolism	Serine and theronine metabolism	M00020	Serine biosynthesis, glycerate-3P => serine	2	3	66.67
DMG2200317	Amino acid metabolism	Serine and theronine metabolism	M00020	Serine biosynthesis, glycerate-3P => serine	2	3	66.67
DMG2200325	Amino acid metabolism	Serine and theronine metabolism	M00020	Serine biosynthesis, glycerate-3P => serine	2	3	66.67
DMG2200327	Amino acid metabolism	Serine and theronine metabolism	M00020	Serine biosynthesis, glycerate-3P => serine	2	3	66.67
DMG2200332	Amino acid metabolism	Serine and theronine metabolism	M00020	Serine biosynthesis, glycerate-3P => serine	2	3	66.67
DMG2200336	Amino acid metabolism	Serine and theronine metabolism	M00020	Serine biosynthesis, glycerate-3P => serine	2	3	66.67
DMG2200340	Amino acid metabolism	Serine and theronine metabolism	M00020	Serine biosynthesis, glycerate-3P => serine	2	3	66.67
DMG2200348	Amino acid metabolism	Serine and theronine metabolism	M00020	Serine biosynthesis, glycerate-3P => serine	2	3	66.67
DMG2200351	Amino acid metabolism	Serine and theronine metabolism	M00020	Serine biosynthesis, glycerate-3P => serine	2	3	66.67
DMG2200360	Amino acid metabolism	Serine and theronine metabolism	M00020	Serine biosynthesis, glycerate-3P => serine	2	3	66.67
DMG2200362	Amino acid metabolism	Serine and theronine metabolism	M00020	Serine biosynthesis, glycerate-3P => serine	2	3	66.67
DMG2200363	Amino acid metabolism	Serine and theronine metabolism	M00020	Serine biosynthesis, glycerate-3P => serine	2	3	66.67
DMG2200283	Amino acid metabolism	Cysteine and methionine metabolism	M00021	Cysteine biosynthesis, serine => cysteine	2	2	100
DMG2200284	Amino acid metabolism	Cysteine and methionine metabolism	M00021	Cysteine biosynthesis, serine => cysteine	2	2	100
DMG2200285	Amino acid metabolism	Cysteine and methionine metabolism	M00021	Cysteine biosynthesis, serine => cysteine	2	2	100
DMG2200287	Amino acid metabolism	Cysteine and methionine metabolism	M00021	Cysteine biosynthesis, serine => cysteine	2	2	100
DMG2200290	Amino acid metabolism	Cysteine and methionine metabolism	M00021	Cysteine biosynthesis, serine => cysteine	2	2	100
DMG2200291	Amino acid metabolism	Cysteine and methionine metabolism	M00021	Cysteine biosynthesis, serine => cysteine	2	2	100
DMG2200293	Amino acid metabolism	Cysteine and methionine metabolism	M00021	Cysteine biosynthesis, serine => cysteine	2	2	100
DMG2200294	Amino acid metabolism	Cysteine and methionine metabolism	M00021	Cysteine biosynthesis, serine => cysteine	2	2	100
DMG2200295	Amino acid metabolism	Cysteine and methionine metabolism	M00021	Cysteine biosynthesis, serine => cysteine	2	2	100
DMG2200297	Amino acid metabolism	Cysteine and methionine metabolism	M00021	Cysteine biosynthesis, serine => cysteine	2	2	100
DMG2200298	Amino acid metabolism	Cysteine and methionine metabolism	M00021	Cysteine biosynthesis, serine => cysteine	2	2	100
DMG2200300	Amino acid metabolism	Cysteine and methionine metabolism	M00021	Cysteine biosynthesis, serine => cysteine	2	2	100
DMG2200304	Amino acid metabolism	Cysteine and methionine metabolism	M00021	Cysteine biosynthesis, serine => cysteine	2	2	100
DMG2200305	Amino acid metabolism	Cysteine and methionine metabolism	M00021	Cysteine biosynthesis, serine => cysteine	2	2	100
DMG2200306	Amino acid metabolism	Cysteine and methionine metabolism	M00021	Cysteine biosynthesis, serine => cysteine	2	2	100
DMG2200307	Amino acid metabolism	Cysteine and methionine metabolism	M00021	Cysteine biosynthesis, serine => cysteine	2	2	100
DMG2200310	Amino acid metabolism	Cysteine and methionine metabolism	M00021	Cysteine biosynthesis, serine => cysteine	2	2	100
DMG2200312	Amino acid metabolism	Cysteine and methionine metabolism	M00021	Cysteine biosynthesis, serine => cysteine	2	2	100
DMG2200313	Amino acid metabolism	Cysteine and methionine metabolism	M00021	Cysteine biosynthesis, serine => cysteine	2	2	100
DMG2200314	Amino acid metabolism	Cysteine and methionine metabolism	M00021	Cysteine biosynthesis, serine => cysteine	2	2	100
DMG2200317	Amino acid metabolism	Cysteine and methionine metabolism	M00021	Cysteine biosynthesis, serine => cysteine	2	2	100
DMG2200318	Amino acid metabolism	Cysteine and methionine metabolism	M00021	Cysteine biosynthesis, serine => cysteine	2	2	100
DMG2200319	Amino acid metabolism	Cysteine and methionine metabolism	M00021	Cysteine biosynthesis, serine => cysteine	2	2	100
DMG2200323	Amino acid metabolism	Cysteine and methionine metabolism	M00021	Cysteine biosynthesis, serine => cysteine	2	2	100
DMG2200325	Amino acid metabolism	Cysteine and methionine metabolism	M00021	Cysteine biosynthesis, serine => cysteine	2	2	100
DMG2200326	Amino acid metabolism	Cysteine and methionine metabolism	M00021	Cysteine biosynthesis, serine => cysteine	2	2	100
DMG2200327	Amino acid metabolism	Cysteine and methionine metabolism	M00021	Cysteine biosynthesis, serine => cysteine	2	2	100
DMG2200330	Amino acid metabolism	Cysteine and methionine metabolism	M00021	Cysteine biosynthesis, serine => cysteine	2	2	100
DMG2200331	Amino acid metabolism	Cysteine and methionine metabolism	M00021	Cysteine biosynthesis, serine => cysteine	2	2	100
DMG2200332	Amino acid metabolism	Cysteine and methionine metabolism	M00021	Cysteine biosynthesis, serine => cysteine	2	2	100
DMG2200335	Amino acid metabolism	Cysteine and methionine metabolism	M00021	Cysteine biosynthesis, serine => cysteine	2	2	100
DMG2200336	Amino acid metabolism	Cysteine and methionine metabolism	M00021	Cysteine biosynthesis, serine => cysteine	2	2	100
DMG2200337	Amino acid metabolism	Cysteine and methionine metabolism	M00021	Cysteine biosynthesis, serine => cysteine	2	2	100
DMG2200338	Amino acid metabolism	Cysteine and methionine metabolism	M00021	Cysteine biosynthesis, serine => cysteine	2	2	100
DMG2200339	Amino acid metabolism	Cysteine and methionine metabolism	M00021	Cysteine biosynthesis, serine => cysteine	2	2	100
DMG2200342	Amino acid metabolism	Cysteine and methionine metabolism	M00021	Cysteine biosynthesis, serine => cysteine	2	2	100
DMG2200343	Amino acid metabolism	Cysteine and methionine metabolism	M00021	Cysteine biosynthesis, serine => cysteine	2	2	100
DMG2200345	Amino acid metabolism	Cysteine and methionine metabolism	M00021	Cysteine biosynthesis, serine => cysteine	2	2	100
DMG2200348	Amino acid metabolism	Cysteine and methionine metabolism	M00021	Cysteine biosynthesis, serine => cysteine	2	2	100
DMG2200350	Amino acid metabolism	Cysteine and methionine metabolism	M00021	Cysteine biosynthesis, serine => cysteine	2	2	100
DMG2200351	Amino acid metabolism	Cysteine and methionine metabolism	M00021	Cysteine biosynthesis, serine => cysteine	2	2	100
DMG2200353	Amino acid metabolism	Cysteine and methionine metabolism	M00021	Cysteine biosynthesis, serine => cysteine	2	2	100
DMG2200354	Amino acid metabolism	Cysteine and methionine metabolism	M00021	Cysteine biosynthesis, serine => cysteine	2	2	100
DMG2200355	Amino acid metabolism	Cysteine and methionine metabolism	M00021	Cysteine biosynthesis, serine => cysteine	2	2	100
DMG2200358	Amino acid metabolism	Cysteine and methionine metabolism	M00021	Cysteine biosynthesis, serine => cysteine	2	2	100
DMG2200360	Amino acid metabolism	Cysteine and methionine metabolism	M00021	Cysteine biosynthesis, serine => cysteine	2	2	100
DMG2200363	Amino acid metabolism	Cysteine and methionine metabolism	M00021	Cysteine biosynthesis, serine => cysteine	2	2	100
DMG2200286	Amino acid metabolism	Cysteine and methionine metabolism	M00021	Cysteine biosynthesis, serine => cysteine	1	2	50
DMG2200288	Amino acid metabolism	Cysteine and methionine metabolism	M00021	Cysteine biosynthesis, serine => cysteine	1	2	50
DMG2200289	Amino acid metabolism	Cysteine and methionine metabolism	M00021	Cysteine biosynthesis, serine => cysteine	1	2	50
DMG2200292	Amino acid metabolism	Cysteine and methionine metabolism	M00021	Cysteine biosynthesis, serine => cysteine	1	2	50
DMG2200296	Amino acid metabolism	Cysteine and methionine metabolism	M00021	Cysteine biosynthesis, serine => cysteine	1	2	50
DMG2200299	Amino acid metabolism	Cysteine and methionine metabolism	M00021	Cysteine biosynthesis, serine => cysteine	1	2	50
DMG2200301	Amino acid metabolism	Cysteine and methionine metabolism	M00021	Cysteine biosynthesis, serine => cysteine	1	2	50
DMG2200302	Amino acid metabolism	Cysteine and methionine metabolism	M00021	Cysteine biosynthesis, serine => cysteine	1	2	50
DMG2200303	Amino acid metabolism	Cysteine and methionine metabolism	M00021	Cysteine biosynthesis, serine => cysteine	1	2	50
DMG2200308	Amino acid metabolism	Cysteine and methionine metabolism	M00021	Cysteine biosynthesis, serine => cysteine	1	2	50
DMG2200309	Amino acid metabolism	Cysteine and methionine metabolism	M00021	Cysteine biosynthesis, serine => cysteine	1	2	50
DMG2200311	Amino acid metabolism	Cysteine and methionine metabolism	M00021	Cysteine biosynthesis, serine => cysteine	1	2	50
DMG2200315	Amino acid metabolism	Cysteine and methionine metabolism	M00021	Cysteine biosynthesis, serine => cysteine	1	2	50
DMG2200316	Amino acid metabolism	Cysteine and methionine metabolism	M00021	Cysteine biosynthesis, serine => cysteine	1	2	50
DMG2200320	Amino acid metabolism	Cysteine and methionine metabolism	M00021	Cysteine biosynthesis, serine => cysteine	1	2	50
DMG2200321	Amino acid metabolism	Cysteine and methionine metabolism	M00021	Cysteine biosynthesis, serine => cysteine	1	2	50
DMG2200322	Amino acid metabolism	Cysteine and methionine metabolism	M00021	Cysteine biosynthesis, serine => cysteine	1	2	50
DMG2200324	Amino acid metabolism	Cysteine and methionine metabolism	M00021	Cysteine biosynthesis, serine => cysteine	1	2	50
DMG2200328	Amino acid metabolism	Cysteine and methionine metabolism	M00021	Cysteine biosynthesis, serine => cysteine	1	2	50
DMG2200329	Amino acid metabolism	Cysteine and methionine metabolism	M00021	Cysteine biosynthesis, serine => cysteine	1	2	50
DMG2200333	Amino acid metabolism	Cysteine and methionine metabolism	M00021	Cysteine biosynthesis, serine => cysteine	1	2	50
DMG2200334	Amino acid metabolism	Cysteine and methionine metabolism	M00021	Cysteine biosynthesis, serine => cysteine	1	2	50
DMG2200340	Amino acid metabolism	Cysteine and methionine metabolism	M00021	Cysteine biosynthesis, serine => cysteine	1	2	50
DMG2200341	Amino acid metabolism	Cysteine and methionine metabolism	M00021	Cysteine biosynthesis, serine => cysteine	1	2	50
DMG2200344	Amino acid metabolism	Cysteine and methionine metabolism	M00021	Cysteine biosynthesis, serine => cysteine	1	2	50
DMG2200346	Amino acid metabolism	Cysteine and methionine metabolism	M00021	Cysteine biosynthesis, serine => cysteine	1	2	50
DMG2200347	Amino acid metabolism	Cysteine and methionine metabolism	M00021	Cysteine biosynthesis, serine => cysteine	1	2	50
DMG2200352	Amino acid metabolism	Cysteine and methionine metabolism	M00021	Cysteine biosynthesis, serine => cysteine	1	2	50
DMG2200356	Amino acid metabolism	Cysteine and methionine metabolism	M00021	Cysteine biosynthesis, serine => cysteine	1	2	50
DMG2200359	Amino acid metabolism	Cysteine and methionine metabolism	M00021	Cysteine biosynthesis, serine => cysteine	1	2	50
DMG2200361	Amino acid metabolism	Cysteine and methionine metabolism	M00021	Cysteine biosynthesis, serine => cysteine	1	2	50
DMG2200362	Amino acid metabolism	Cysteine and methionine metabolism	M00021	Cysteine biosynthesis, serine => cysteine	1	2	50
DMG2200282	Amino acid metabolism	Cysteine and methionine metabolism	M00021	Cysteine biosynthesis, serine => cysteine	0	2	0
DMG2200349	Amino acid metabolism	Cysteine and methionine metabolism	M00021	Cysteine biosynthesis, serine => cysteine	0	2	0
DMG2200357	Amino acid metabolism	Cysteine and methionine metabolism	M00021	Cysteine biosynthesis, serine => cysteine	0	2	0
DMG2200283	Amino acid metabolism	Aromatic amino acid metabolism	M00022	Shikimate pathway, phosphoenolpyruvate + erythrose-4P => chorismate	4	4	100
DMG2200284	Amino acid metabolism	Aromatic amino acid metabolism	M00022	Shikimate pathway, phosphoenolpyruvate + erythrose-4P => chorismate	4	4	100
DMG2200285	Amino acid metabolism	Aromatic amino acid metabolism	M00022	Shikimate pathway, phosphoenolpyruvate + erythrose-4P => chorismate	4	4	100
DMG2200287	Amino acid metabolism	Aromatic amino acid metabolism	M00022	Shikimate pathway, phosphoenolpyruvate + erythrose-4P => chorismate	4	4	100
DMG2200288	Amino acid metabolism	Aromatic amino acid metabolism	M00022	Shikimate pathway, phosphoenolpyruvate + erythrose-4P => chorismate	4	4	100
DMG2200289	Amino acid metabolism	Aromatic amino acid metabolism	M00022	Shikimate pathway, phosphoenolpyruvate + erythrose-4P => chorismate	4	4	100
DMG2200290	Amino acid metabolism	Aromatic amino acid metabolism	M00022	Shikimate pathway, phosphoenolpyruvate + erythrose-4P => chorismate	4	4	100
DMG2200291	Amino acid metabolism	Aromatic amino acid metabolism	M00022	Shikimate pathway, phosphoenolpyruvate + erythrose-4P => chorismate	4	4	100
DMG2200292	Amino acid metabolism	Aromatic amino acid metabolism	M00022	Shikimate pathway, phosphoenolpyruvate + erythrose-4P => chorismate	4	4	100
DMG2200293	Amino acid metabolism	Aromatic amino acid metabolism	M00022	Shikimate pathway, phosphoenolpyruvate + erythrose-4P => chorismate	4	4	100
DMG2200294	Amino acid metabolism	Aromatic amino acid metabolism	M00022	Shikimate pathway, phosphoenolpyruvate + erythrose-4P => chorismate	4	4	100
DMG2200295	Amino acid metabolism	Aromatic amino acid metabolism	M00022	Shikimate pathway, phosphoenolpyruvate + erythrose-4P => chorismate	4	4	100
DMG2200296	Amino acid metabolism	Aromatic amino acid metabolism	M00022	Shikimate pathway, phosphoenolpyruvate + erythrose-4P => chorismate	4	4	100
DMG2200297	Amino acid metabolism	Aromatic amino acid metabolism	M00022	Shikimate pathway, phosphoenolpyruvate + erythrose-4P => chorismate	4	4	100
DMG2200298	Amino acid metabolism	Aromatic amino acid metabolism	M00022	Shikimate pathway, phosphoenolpyruvate + erythrose-4P => chorismate	4	4	100
DMG2200299	Amino acid metabolism	Aromatic amino acid metabolism	M00022	Shikimate pathway, phosphoenolpyruvate + erythrose-4P => chorismate	4	4	100
DMG2200300	Amino acid metabolism	Aromatic amino acid metabolism	M00022	Shikimate pathway, phosphoenolpyruvate + erythrose-4P => chorismate	4	4	100
DMG2200301	Amino acid metabolism	Aromatic amino acid metabolism	M00022	Shikimate pathway, phosphoenolpyruvate + erythrose-4P => chorismate	4	4	100
DMG2200302	Amino acid metabolism	Aromatic amino acid metabolism	M00022	Shikimate pathway, phosphoenolpyruvate + erythrose-4P => chorismate	4	4	100
DMG2200304	Amino acid metabolism	Aromatic amino acid metabolism	M00022	Shikimate pathway, phosphoenolpyruvate + erythrose-4P => chorismate	4	4	100
DMG2200305	Amino acid metabolism	Aromatic amino acid metabolism	M00022	Shikimate pathway, phosphoenolpyruvate + erythrose-4P => chorismate	4	4	100
DMG2200306	Amino acid metabolism	Aromatic amino acid metabolism	M00022	Shikimate pathway, phosphoenolpyruvate + erythrose-4P => chorismate	4	4	100
DMG2200307	Amino acid metabolism	Aromatic amino acid metabolism	M00022	Shikimate pathway, phosphoenolpyruvate + erythrose-4P => chorismate	4	4	100
DMG2200309	Amino acid metabolism	Aromatic amino acid metabolism	M00022	Shikimate pathway, phosphoenolpyruvate + erythrose-4P => chorismate	4	4	100
DMG2200310	Amino acid metabolism	Aromatic amino acid metabolism	M00022	Shikimate pathway, phosphoenolpyruvate + erythrose-4P => chorismate	4	4	100
DMG2200311	Amino acid metabolism	Aromatic amino acid metabolism	M00022	Shikimate pathway, phosphoenolpyruvate + erythrose-4P => chorismate	4	4	100
DMG2200312	Amino acid metabolism	Aromatic amino acid metabolism	M00022	Shikimate pathway, phosphoenolpyruvate + erythrose-4P => chorismate	4	4	100
DMG2200313	Amino acid metabolism	Aromatic amino acid metabolism	M00022	Shikimate pathway, phosphoenolpyruvate + erythrose-4P => chorismate	4	4	100
DMG2200314	Amino acid metabolism	Aromatic amino acid metabolism	M00022	Shikimate pathway, phosphoenolpyruvate + erythrose-4P => chorismate	4	4	100
DMG2200315	Amino acid metabolism	Aromatic amino acid metabolism	M00022	Shikimate pathway, phosphoenolpyruvate + erythrose-4P => chorismate	4	4	100
DMG2200316	Amino acid metabolism	Aromatic amino acid metabolism	M00022	Shikimate pathway, phosphoenolpyruvate + erythrose-4P => chorismate	4	4	100
DMG2200317	Amino acid metabolism	Aromatic amino acid metabolism	M00022	Shikimate pathway, phosphoenolpyruvate + erythrose-4P => chorismate	4	4	100
DMG2200318	Amino acid metabolism	Aromatic amino acid metabolism	M00022	Shikimate pathway, phosphoenolpyruvate + erythrose-4P => chorismate	4	4	100
DMG2200319	Amino acid metabolism	Aromatic amino acid metabolism	M00022	Shikimate pathway, phosphoenolpyruvate + erythrose-4P => chorismate	4	4	100
DMG2200320	Amino acid metabolism	Aromatic amino acid metabolism	M00022	Shikimate pathway, phosphoenolpyruvate + erythrose-4P => chorismate	4	4	100
DMG2200321	Amino acid metabolism	Aromatic amino acid metabolism	M00022	Shikimate pathway, phosphoenolpyruvate + erythrose-4P => chorismate	4	4	100
DMG2200322	Amino acid metabolism	Aromatic amino acid metabolism	M00022	Shikimate pathway, phosphoenolpyruvate + erythrose-4P => chorismate	4	4	100
DMG2200323	Amino acid metabolism	Aromatic amino acid metabolism	M00022	Shikimate pathway, phosphoenolpyruvate + erythrose-4P => chorismate	4	4	100
DMG2200324	Amino acid metabolism	Aromatic amino acid metabolism	M00022	Shikimate pathway, phosphoenolpyruvate + erythrose-4P => chorismate	4	4	100
DMG2200325	Amino acid metabolism	Aromatic amino acid metabolism	M00022	Shikimate pathway, phosphoenolpyruvate + erythrose-4P => chorismate	4	4	100
DMG2200326	Amino acid metabolism	Aromatic amino acid metabolism	M00022	Shikimate pathway, phosphoenolpyruvate + erythrose-4P => chorismate	4	4	100
DMG2200327	Amino acid metabolism	Aromatic amino acid metabolism	M00022	Shikimate pathway, phosphoenolpyruvate + erythrose-4P => chorismate	4	4	100
DMG2200328	Amino acid metabolism	Aromatic amino acid metabolism	M00022	Shikimate pathway, phosphoenolpyruvate + erythrose-4P => chorismate	4	4	100
DMG2200329	Amino acid metabolism	Aromatic amino acid metabolism	M00022	Shikimate pathway, phosphoenolpyruvate + erythrose-4P => chorismate	4	4	100
DMG2200330	Amino acid metabolism	Aromatic amino acid metabolism	M00022	Shikimate pathway, phosphoenolpyruvate + erythrose-4P => chorismate	4	4	100
DMG2200331	Amino acid metabolism	Aromatic amino acid metabolism	M00022	Shikimate pathway, phosphoenolpyruvate + erythrose-4P => chorismate	4	4	100
DMG2200332	Amino acid metabolism	Aromatic amino acid metabolism	M00022	Shikimate pathway, phosphoenolpyruvate + erythrose-4P => chorismate	4	4	100
DMG2200333	Amino acid metabolism	Aromatic amino acid metabolism	M00022	Shikimate pathway, phosphoenolpyruvate + erythrose-4P => chorismate	4	4	100
DMG2200334	Amino acid metabolism	Aromatic amino acid metabolism	M00022	Shikimate pathway, phosphoenolpyruvate + erythrose-4P => chorismate	4	4	100
DMG2200335	Amino acid metabolism	Aromatic amino acid metabolism	M00022	Shikimate pathway, phosphoenolpyruvate + erythrose-4P => chorismate	4	4	100
DMG2200336	Amino acid metabolism	Aromatic amino acid metabolism	M00022	Shikimate pathway, phosphoenolpyruvate + erythrose-4P => chorismate	4	4	100
DMG2200337	Amino acid metabolism	Aromatic amino acid metabolism	M00022	Shikimate pathway, phosphoenolpyruvate + erythrose-4P => chorismate	4	4	100
DMG2200338	Amino acid metabolism	Aromatic amino acid metabolism	M00022	Shikimate pathway, phosphoenolpyruvate + erythrose-4P => chorismate	4	4	100
DMG2200339	Amino acid metabolism	Aromatic amino acid metabolism	M00022	Shikimate pathway, phosphoenolpyruvate + erythrose-4P => chorismate	4	4	100
DMG2200341	Amino acid metabolism	Aromatic amino acid metabolism	M00022	Shikimate pathway, phosphoenolpyruvate + erythrose-4P => chorismate	4	4	100
DMG2200342	Amino acid metabolism	Aromatic amino acid metabolism	M00022	Shikimate pathway, phosphoenolpyruvate + erythrose-4P => chorismate	4	4	100
DMG2200343	Amino acid metabolism	Aromatic amino acid metabolism	M00022	Shikimate pathway, phosphoenolpyruvate + erythrose-4P => chorismate	4	4	100
DMG2200344	Amino acid metabolism	Aromatic amino acid metabolism	M00022	Shikimate pathway, phosphoenolpyruvate + erythrose-4P => chorismate	4	4	100
DMG2200345	Amino acid metabolism	Aromatic amino acid metabolism	M00022	Shikimate pathway, phosphoenolpyruvate + erythrose-4P => chorismate	4	4	100
DMG2200346	Amino acid metabolism	Aromatic amino acid metabolism	M00022	Shikimate pathway, phosphoenolpyruvate + erythrose-4P => chorismate	4	4	100
DMG2200347	Amino acid metabolism	Aromatic amino acid metabolism	M00022	Shikimate pathway, phosphoenolpyruvate + erythrose-4P => chorismate	4	4	100
DMG2200348	Amino acid metabolism	Aromatic amino acid metabolism	M00022	Shikimate pathway, phosphoenolpyruvate + erythrose-4P => chorismate	4	4	100
DMG2200350	Amino acid metabolism	Aromatic amino acid metabolism	M00022	Shikimate pathway, phosphoenolpyruvate + erythrose-4P => chorismate	4	4	100
DMG2200351	Amino acid metabolism	Aromatic amino acid metabolism	M00022	Shikimate pathway, phosphoenolpyruvate + erythrose-4P => chorismate	4	4	100
DMG2200352	Amino acid metabolism	Aromatic amino acid metabolism	M00022	Shikimate pathway, phosphoenolpyruvate + erythrose-4P => chorismate	4	4	100
DMG2200353	Amino acid metabolism	Aromatic amino acid metabolism	M00022	Shikimate pathway, phosphoenolpyruvate + erythrose-4P => chorismate	4	4	100
DMG2200354	Amino acid metabolism	Aromatic amino acid metabolism	M00022	Shikimate pathway, phosphoenolpyruvate + erythrose-4P => chorismate	4	4	100
DMG2200355	Amino acid metabolism	Aromatic amino acid metabolism	M00022	Shikimate pathway, phosphoenolpyruvate + erythrose-4P => chorismate	4	4	100
DMG2200356	Amino acid metabolism	Aromatic amino acid metabolism	M00022	Shikimate pathway, phosphoenolpyruvate + erythrose-4P => chorismate	4	4	100
DMG2200358	Amino acid metabolism	Aromatic amino acid metabolism	M00022	Shikimate pathway, phosphoenolpyruvate + erythrose-4P => chorismate	4	4	100
DMG2200359	Amino acid metabolism	Aromatic amino acid metabolism	M00022	Shikimate pathway, phosphoenolpyruvate + erythrose-4P => chorismate	4	4	100
DMG2200360	Amino acid metabolism	Aromatic amino acid metabolism	M00022	Shikimate pathway, phosphoenolpyruvate + erythrose-4P => chorismate	4	4	100
DMG2200361	Amino acid metabolism	Aromatic amino acid metabolism	M00022	Shikimate pathway, phosphoenolpyruvate + erythrose-4P => chorismate	4	4	100
DMG2200363	Amino acid metabolism	Aromatic amino acid metabolism	M00022	Shikimate pathway, phosphoenolpyruvate + erythrose-4P => chorismate	4	4	100
DMG2200282	Amino acid metabolism	Aromatic amino acid metabolism	M00022	Shikimate pathway, phosphoenolpyruvate + erythrose-4P => chorismate	3	4	75
DMG2200286	Amino acid metabolism	Aromatic amino acid metabolism	M00022	Shikimate pathway, phosphoenolpyruvate + erythrose-4P => chorismate	3	4	75
DMG2200303	Amino acid metabolism	Aromatic amino acid metabolism	M00022	Shikimate pathway, phosphoenolpyruvate + erythrose-4P => chorismate	3	4	75
DMG2200308	Amino acid metabolism	Aromatic amino acid metabolism	M00022	Shikimate pathway, phosphoenolpyruvate + erythrose-4P => chorismate	3	4	75
DMG2200340	Amino acid metabolism	Aromatic amino acid metabolism	M00022	Shikimate pathway, phosphoenolpyruvate + erythrose-4P => chorismate	3	4	75
DMG2200349	Amino acid metabolism	Aromatic amino acid metabolism	M00022	Shikimate pathway, phosphoenolpyruvate + erythrose-4P => chorismate	3	4	75
DMG2200357	Amino acid metabolism	Aromatic amino acid metabolism	M00022	Shikimate pathway, phosphoenolpyruvate + erythrose-4P => chorismate	3	4	75
DMG2200362	Amino acid metabolism	Aromatic amino acid metabolism	M00022	Shikimate pathway, phosphoenolpyruvate + erythrose-4P => chorismate	3	4	75
DMG2200283	Amino acid metabolism	Aromatic amino acid metabolism	M00023	Tryptophan biosynthesis, chorismate => tryptophan	3	3	100
DMG2200284	Amino acid metabolism	Aromatic amino acid metabolism	M00023	Tryptophan biosynthesis, chorismate => tryptophan	3	3	100
DMG2200285	Amino acid metabolism	Aromatic amino acid metabolism	M00023	Tryptophan biosynthesis, chorismate => tryptophan	3	3	100
DMG2200287	Amino acid metabolism	Aromatic amino acid metabolism	M00023	Tryptophan biosynthesis, chorismate => tryptophan	3	3	100
DMG2200288	Amino acid metabolism	Aromatic amino acid metabolism	M00023	Tryptophan biosynthesis, chorismate => tryptophan	3	3	100
DMG2200289	Amino acid metabolism	Aromatic amino acid metabolism	M00023	Tryptophan biosynthesis, chorismate => tryptophan	3	3	100
DMG2200290	Amino acid metabolism	Aromatic amino acid metabolism	M00023	Tryptophan biosynthesis, chorismate => tryptophan	3	3	100
DMG2200291	Amino acid metabolism	Aromatic amino acid metabolism	M00023	Tryptophan biosynthesis, chorismate => tryptophan	3	3	100
DMG2200292	Amino acid metabolism	Aromatic amino acid metabolism	M00023	Tryptophan biosynthesis, chorismate => tryptophan	3	3	100
DMG2200293	Amino acid metabolism	Aromatic amino acid metabolism	M00023	Tryptophan biosynthesis, chorismate => tryptophan	3	3	100
DMG2200294	Amino acid metabolism	Aromatic amino acid metabolism	M00023	Tryptophan biosynthesis, chorismate => tryptophan	3	3	100
DMG2200295	Amino acid metabolism	Aromatic amino acid metabolism	M00023	Tryptophan biosynthesis, chorismate => tryptophan	3	3	100
DMG2200296	Amino acid metabolism	Aromatic amino acid metabolism	M00023	Tryptophan biosynthesis, chorismate => tryptophan	3	3	100
DMG2200299	Amino acid metabolism	Aromatic amino acid metabolism	M00023	Tryptophan biosynthesis, chorismate => tryptophan	3	3	100
DMG2200300	Amino acid metabolism	Aromatic amino acid metabolism	M00023	Tryptophan biosynthesis, chorismate => tryptophan	3	3	100
DMG2200301	Amino acid metabolism	Aromatic amino acid metabolism	M00023	Tryptophan biosynthesis, chorismate => tryptophan	3	3	100
DMG2200302	Amino acid metabolism	Aromatic amino acid metabolism	M00023	Tryptophan biosynthesis, chorismate => tryptophan	3	3	100
DMG2200304	Amino acid metabolism	Aromatic amino acid metabolism	M00023	Tryptophan biosynthesis, chorismate => tryptophan	3	3	100
DMG2200305	Amino acid metabolism	Aromatic amino acid metabolism	M00023	Tryptophan biosynthesis, chorismate => tryptophan	3	3	100
DMG2200306	Amino acid metabolism	Aromatic amino acid metabolism	M00023	Tryptophan biosynthesis, chorismate => tryptophan	3	3	100
DMG2200307	Amino acid metabolism	Aromatic amino acid metabolism	M00023	Tryptophan biosynthesis, chorismate => tryptophan	3	3	100
DMG2200310	Amino acid metabolism	Aromatic amino acid metabolism	M00023	Tryptophan biosynthesis, chorismate => tryptophan	3	3	100
DMG2200311	Amino acid metabolism	Aromatic amino acid metabolism	M00023	Tryptophan biosynthesis, chorismate => tryptophan	3	3	100
DMG2200313	Amino acid metabolism	Aromatic amino acid metabolism	M00023	Tryptophan biosynthesis, chorismate => tryptophan	3	3	100
DMG2200314	Amino acid metabolism	Aromatic amino acid metabolism	M00023	Tryptophan biosynthesis, chorismate => tryptophan	3	3	100
DMG2200315	Amino acid metabolism	Aromatic amino acid metabolism	M00023	Tryptophan biosynthesis, chorismate => tryptophan	3	3	100
DMG2200316	Amino acid metabolism	Aromatic amino acid metabolism	M00023	Tryptophan biosynthesis, chorismate => tryptophan	3	3	100
DMG2200318	Amino acid metabolism	Aromatic amino acid metabolism	M00023	Tryptophan biosynthesis, chorismate => tryptophan	3	3	100
DMG2200319	Amino acid metabolism	Aromatic amino acid metabolism	M00023	Tryptophan biosynthesis, chorismate => tryptophan	3	3	100
DMG2200320	Amino acid metabolism	Aromatic amino acid metabolism	M00023	Tryptophan biosynthesis, chorismate => tryptophan	3	3	100
DMG2200321	Amino acid metabolism	Aromatic amino acid metabolism	M00023	Tryptophan biosynthesis, chorismate => tryptophan	3	3	100
DMG2200322	Amino acid metabolism	Aromatic amino acid metabolism	M00023	Tryptophan biosynthesis, chorismate => tryptophan	3	3	100
DMG2200323	Amino acid metabolism	Aromatic amino acid metabolism	M00023	Tryptophan biosynthesis, chorismate => tryptophan	3	3	100
DMG2200324	Amino acid metabolism	Aromatic amino acid metabolism	M00023	Tryptophan biosynthesis, chorismate => tryptophan	3	3	100
DMG2200326	Amino acid metabolism	Aromatic amino acid metabolism	M00023	Tryptophan biosynthesis, chorismate => tryptophan	3	3	100
DMG2200328	Amino acid metabolism	Aromatic amino acid metabolism	M00023	Tryptophan biosynthesis, chorismate => tryptophan	3	3	100
DMG2200329	Amino acid metabolism	Aromatic amino acid metabolism	M00023	Tryptophan biosynthesis, chorismate => tryptophan	3	3	100
DMG2200330	Amino acid metabolism	Aromatic amino acid metabolism	M00023	Tryptophan biosynthesis, chorismate => tryptophan	3	3	100
DMG2200331	Amino acid metabolism	Aromatic amino acid metabolism	M00023	Tryptophan biosynthesis, chorismate => tryptophan	3	3	100
DMG2200333	Amino acid metabolism	Aromatic amino acid metabolism	M00023	Tryptophan biosynthesis, chorismate => tryptophan	3	3	100
DMG2200334	Amino acid metabolism	Aromatic amino acid metabolism	M00023	Tryptophan biosynthesis, chorismate => tryptophan	3	3	100
DMG2200335	Amino acid metabolism	Aromatic amino acid metabolism	M00023	Tryptophan biosynthesis, chorismate => tryptophan	3	3	100
DMG2200337	Amino acid metabolism	Aromatic amino acid metabolism	M00023	Tryptophan biosynthesis, chorismate => tryptophan	3	3	100
DMG2200338	Amino acid metabolism	Aromatic amino acid metabolism	M00023	Tryptophan biosynthesis, chorismate => tryptophan	3	3	100
DMG2200339	Amino acid metabolism	Aromatic amino acid metabolism	M00023	Tryptophan biosynthesis, chorismate => tryptophan	3	3	100
DMG2200340	Amino acid metabolism	Aromatic amino acid metabolism	M00023	Tryptophan biosynthesis, chorismate => tryptophan	3	3	100
DMG2200341	Amino acid metabolism	Aromatic amino acid metabolism	M00023	Tryptophan biosynthesis, chorismate => tryptophan	3	3	100
DMG2200342	Amino acid metabolism	Aromatic amino acid metabolism	M00023	Tryptophan biosynthesis, chorismate => tryptophan	3	3	100
DMG2200343	Amino acid metabolism	Aromatic amino acid metabolism	M00023	Tryptophan biosynthesis, chorismate => tryptophan	3	3	100
DMG2200344	Amino acid metabolism	Aromatic amino acid metabolism	M00023	Tryptophan biosynthesis, chorismate => tryptophan	3	3	100
DMG2200345	Amino acid metabolism	Aromatic amino acid metabolism	M00023	Tryptophan biosynthesis, chorismate => tryptophan	3	3	100
DMG2200346	Amino acid metabolism	Aromatic amino acid metabolism	M00023	Tryptophan biosynthesis, chorismate => tryptophan	3	3	100
DMG2200347	Amino acid metabolism	Aromatic amino acid metabolism	M00023	Tryptophan biosynthesis, chorismate => tryptophan	3	3	100
DMG2200350	Amino acid metabolism	Aromatic amino acid metabolism	M00023	Tryptophan biosynthesis, chorismate => tryptophan	3	3	100
DMG2200351	Amino acid metabolism	Aromatic amino acid metabolism	M00023	Tryptophan biosynthesis, chorismate => tryptophan	3	3	100
DMG2200352	Amino acid metabolism	Aromatic amino acid metabolism	M00023	Tryptophan biosynthesis, chorismate => tryptophan	3	3	100
DMG2200353	Amino acid metabolism	Aromatic amino acid metabolism	M00023	Tryptophan biosynthesis, chorismate => tryptophan	3	3	100
DMG2200354	Amino acid metabolism	Aromatic amino acid metabolism	M00023	Tryptophan biosynthesis, chorismate => tryptophan	3	3	100
DMG2200355	Amino acid metabolism	Aromatic amino acid metabolism	M00023	Tryptophan biosynthesis, chorismate => tryptophan	3	3	100
DMG2200356	Amino acid metabolism	Aromatic amino acid metabolism	M00023	Tryptophan biosynthesis, chorismate => tryptophan	3	3	100
DMG2200358	Amino acid metabolism	Aromatic amino acid metabolism	M00023	Tryptophan biosynthesis, chorismate => tryptophan	3	3	100
DMG2200359	Amino acid metabolism	Aromatic amino acid metabolism	M00023	Tryptophan biosynthesis, chorismate => tryptophan	3	3	100
DMG2200360	Amino acid metabolism	Aromatic amino acid metabolism	M00023	Tryptophan biosynthesis, chorismate => tryptophan	3	3	100
DMG2200361	Amino acid metabolism	Aromatic amino acid metabolism	M00023	Tryptophan biosynthesis, chorismate => tryptophan	3	3	100
DMG2200363	Amino acid metabolism	Aromatic amino acid metabolism	M00023	Tryptophan biosynthesis, chorismate => tryptophan	3	3	100
DMG2200282	Amino acid metabolism	Aromatic amino acid metabolism	M00023	Tryptophan biosynthesis, chorismate => tryptophan	2	3	66.67
DMG2200286	Amino acid metabolism	Aromatic amino acid metabolism	M00023	Tryptophan biosynthesis, chorismate => tryptophan	2	3	66.67
DMG2200297	Amino acid metabolism	Aromatic amino acid metabolism	M00023	Tryptophan biosynthesis, chorismate => tryptophan	2	3	66.67
DMG2200298	Amino acid metabolism	Aromatic amino acid metabolism	M00023	Tryptophan biosynthesis, chorismate => tryptophan	2	3	66.67
DMG2200303	Amino acid metabolism	Aromatic amino acid metabolism	M00023	Tryptophan biosynthesis, chorismate => tryptophan	2	3	66.67
DMG2200308	Amino acid metabolism	Aromatic amino acid metabolism	M00023	Tryptophan biosynthesis, chorismate => tryptophan	2	3	66.67
DMG2200317	Amino acid metabolism	Aromatic amino acid metabolism	M00023	Tryptophan biosynthesis, chorismate => tryptophan	2	3	66.67
DMG2200325	Amino acid metabolism	Aromatic amino acid metabolism	M00023	Tryptophan biosynthesis, chorismate => tryptophan	2	3	66.67
DMG2200327	Amino acid metabolism	Aromatic amino acid metabolism	M00023	Tryptophan biosynthesis, chorismate => tryptophan	2	3	66.67
DMG2200332	Amino acid metabolism	Aromatic amino acid metabolism	M00023	Tryptophan biosynthesis, chorismate => tryptophan	2	3	66.67
DMG2200336	Amino acid metabolism	Aromatic amino acid metabolism	M00023	Tryptophan biosynthesis, chorismate => tryptophan	2	3	66.67
DMG2200348	Amino acid metabolism	Aromatic amino acid metabolism	M00023	Tryptophan biosynthesis, chorismate => tryptophan	2	3	66.67
DMG2200349	Amino acid metabolism	Aromatic amino acid metabolism	M00023	Tryptophan biosynthesis, chorismate => tryptophan	2	3	66.67
DMG2200357	Amino acid metabolism	Aromatic amino acid metabolism	M00023	Tryptophan biosynthesis, chorismate => tryptophan	2	3	66.67
DMG2200362	Amino acid metabolism	Aromatic amino acid metabolism	M00023	Tryptophan biosynthesis, chorismate => tryptophan	2	3	66.67
DMG2200309	Amino acid metabolism	Aromatic amino acid metabolism	M00023	Tryptophan biosynthesis, chorismate => tryptophan	1	3	33.33
DMG2200312	Amino acid metabolism	Aromatic amino acid metabolism	M00023	Tryptophan biosynthesis, chorismate => tryptophan	1	3	33.33
DMG2200283	Amino acid metabolism	Aromatic amino acid metabolism	M00024	Phenylalanine biosynthesis, chorismate => phenylalanine	2	2	100
DMG2200293	Amino acid metabolism	Aromatic amino acid metabolism	M00024	Phenylalanine biosynthesis, chorismate => phenylalanine	2	2	100
DMG2200337	Amino acid metabolism	Aromatic amino acid metabolism	M00024	Phenylalanine biosynthesis, chorismate => phenylalanine	2	2	100
DMG2200338	Amino acid metabolism	Aromatic amino acid metabolism	M00024	Phenylalanine biosynthesis, chorismate => phenylalanine	2	2	100
DMG2200343	Amino acid metabolism	Aromatic amino acid metabolism	M00024	Phenylalanine biosynthesis, chorismate => phenylalanine	2	2	100
DMG2200355	Amino acid metabolism	Aromatic amino acid metabolism	M00024	Phenylalanine biosynthesis, chorismate => phenylalanine	2	2	100
DMG2200284	Amino acid metabolism	Aromatic amino acid metabolism	M00024	Phenylalanine biosynthesis, chorismate => phenylalanine	1	2	50
DMG2200285	Amino acid metabolism	Aromatic amino acid metabolism	M00024	Phenylalanine biosynthesis, chorismate => phenylalanine	1	2	50
DMG2200286	Amino acid metabolism	Aromatic amino acid metabolism	M00024	Phenylalanine biosynthesis, chorismate => phenylalanine	1	2	50
DMG2200287	Amino acid metabolism	Aromatic amino acid metabolism	M00024	Phenylalanine biosynthesis, chorismate => phenylalanine	1	2	50
DMG2200288	Amino acid metabolism	Aromatic amino acid metabolism	M00024	Phenylalanine biosynthesis, chorismate => phenylalanine	1	2	50
DMG2200289	Amino acid metabolism	Aromatic amino acid metabolism	M00024	Phenylalanine biosynthesis, chorismate => phenylalanine	1	2	50
DMG2200291	Amino acid metabolism	Aromatic amino acid metabolism	M00024	Phenylalanine biosynthesis, chorismate => phenylalanine	1	2	50
DMG2200292	Amino acid metabolism	Aromatic amino acid metabolism	M00024	Phenylalanine biosynthesis, chorismate => phenylalanine	1	2	50
DMG2200294	Amino acid metabolism	Aromatic amino acid metabolism	M00024	Phenylalanine biosynthesis, chorismate => phenylalanine	1	2	50
DMG2200295	Amino acid metabolism	Aromatic amino acid metabolism	M00024	Phenylalanine biosynthesis, chorismate => phenylalanine	1	2	50
DMG2200296	Amino acid metabolism	Aromatic amino acid metabolism	M00024	Phenylalanine biosynthesis, chorismate => phenylalanine	1	2	50
DMG2200297	Amino acid metabolism	Aromatic amino acid metabolism	M00024	Phenylalanine biosynthesis, chorismate => phenylalanine	1	2	50
DMG2200298	Amino acid metabolism	Aromatic amino acid metabolism	M00024	Phenylalanine biosynthesis, chorismate => phenylalanine	1	2	50
DMG2200299	Amino acid metabolism	Aromatic amino acid metabolism	M00024	Phenylalanine biosynthesis, chorismate => phenylalanine	1	2	50
DMG2200300	Amino acid metabolism	Aromatic amino acid metabolism	M00024	Phenylalanine biosynthesis, chorismate => phenylalanine	1	2	50
DMG2200301	Amino acid metabolism	Aromatic amino acid metabolism	M00024	Phenylalanine biosynthesis, chorismate => phenylalanine	1	2	50
DMG2200302	Amino acid metabolism	Aromatic amino acid metabolism	M00024	Phenylalanine biosynthesis, chorismate => phenylalanine	1	2	50
DMG2200303	Amino acid metabolism	Aromatic amino acid metabolism	M00024	Phenylalanine biosynthesis, chorismate => phenylalanine	1	2	50
DMG2200304	Amino acid metabolism	Aromatic amino acid metabolism	M00024	Phenylalanine biosynthesis, chorismate => phenylalanine	1	2	50
DMG2200305	Amino acid metabolism	Aromatic amino acid metabolism	M00024	Phenylalanine biosynthesis, chorismate => phenylalanine	1	2	50
DMG2200306	Amino acid metabolism	Aromatic amino acid metabolism	M00024	Phenylalanine biosynthesis, chorismate => phenylalanine	1	2	50
DMG2200307	Amino acid metabolism	Aromatic amino acid metabolism	M00024	Phenylalanine biosynthesis, chorismate => phenylalanine	1	2	50
DMG2200308	Amino acid metabolism	Aromatic amino acid metabolism	M00024	Phenylalanine biosynthesis, chorismate => phenylalanine	1	2	50
DMG2200309	Amino acid metabolism	Aromatic amino acid metabolism	M00024	Phenylalanine biosynthesis, chorismate => phenylalanine	1	2	50
DMG2200310	Amino acid metabolism	Aromatic amino acid metabolism	M00024	Phenylalanine biosynthesis, chorismate => phenylalanine	1	2	50
DMG2200311	Amino acid metabolism	Aromatic amino acid metabolism	M00024	Phenylalanine biosynthesis, chorismate => phenylalanine	1	2	50
DMG2200312	Amino acid metabolism	Aromatic amino acid metabolism	M00024	Phenylalanine biosynthesis, chorismate => phenylalanine	1	2	50
DMG2200313	Amino acid metabolism	Aromatic amino acid metabolism	M00024	Phenylalanine biosynthesis, chorismate => phenylalanine	1	2	50
DMG2200314	Amino acid metabolism	Aromatic amino acid metabolism	M00024	Phenylalanine biosynthesis, chorismate => phenylalanine	1	2	50
DMG2200315	Amino acid metabolism	Aromatic amino acid metabolism	M00024	Phenylalanine biosynthesis, chorismate => phenylalanine	1	2	50
DMG2200316	Amino acid metabolism	Aromatic amino acid metabolism	M00024	Phenylalanine biosynthesis, chorismate => phenylalanine	1	2	50
DMG2200317	Amino acid metabolism	Aromatic amino acid metabolism	M00024	Phenylalanine biosynthesis, chorismate => phenylalanine	1	2	50
DMG2200318	Amino acid metabolism	Aromatic amino acid metabolism	M00024	Phenylalanine biosynthesis, chorismate => phenylalanine	1	2	50
DMG2200319	Amino acid metabolism	Aromatic amino acid metabolism	M00024	Phenylalanine biosynthesis, chorismate => phenylalanine	1	2	50
DMG2200320	Amino acid metabolism	Aromatic amino acid metabolism	M00024	Phenylalanine biosynthesis, chorismate => phenylalanine	1	2	50
DMG2200321	Amino acid metabolism	Aromatic amino acid metabolism	M00024	Phenylalanine biosynthesis, chorismate => phenylalanine	1	2	50
DMG2200322	Amino acid metabolism	Aromatic amino acid metabolism	M00024	Phenylalanine biosynthesis, chorismate => phenylalanine	1	2	50
DMG2200323	Amino acid metabolism	Aromatic amino acid metabolism	M00024	Phenylalanine biosynthesis, chorismate => phenylalanine	1	2	50
DMG2200324	Amino acid metabolism	Aromatic amino acid metabolism	M00024	Phenylalanine biosynthesis, chorismate => phenylalanine	1	2	50
DMG2200325	Amino acid metabolism	Aromatic amino acid metabolism	M00024	Phenylalanine biosynthesis, chorismate => phenylalanine	1	2	50
DMG2200326	Amino acid metabolism	Aromatic amino acid metabolism	M00024	Phenylalanine biosynthesis, chorismate => phenylalanine	1	2	50
DMG2200327	Amino acid metabolism	Aromatic amino acid metabolism	M00024	Phenylalanine biosynthesis, chorismate => phenylalanine	1	2	50
DMG2200328	Amino acid metabolism	Aromatic amino acid metabolism	M00024	Phenylalanine biosynthesis, chorismate => phenylalanine	1	2	50
DMG2200329	Amino acid metabolism	Aromatic amino acid metabolism	M00024	Phenylalanine biosynthesis, chorismate => phenylalanine	1	2	50
DMG2200330	Amino acid metabolism	Aromatic amino acid metabolism	M00024	Phenylalanine biosynthesis, chorismate => phenylalanine	1	2	50
DMG2200331	Amino acid metabolism	Aromatic amino acid metabolism	M00024	Phenylalanine biosynthesis, chorismate => phenylalanine	1	2	50
DMG2200332	Amino acid metabolism	Aromatic amino acid metabolism	M00024	Phenylalanine biosynthesis, chorismate => phenylalanine	1	2	50
DMG2200333	Amino acid metabolism	Aromatic amino acid metabolism	M00024	Phenylalanine biosynthesis, chorismate => phenylalanine	1	2	50
DMG2200334	Amino acid metabolism	Aromatic amino acid metabolism	M00024	Phenylalanine biosynthesis, chorismate => phenylalanine	1	2	50
DMG2200336	Amino acid metabolism	Aromatic amino acid metabolism	M00024	Phenylalanine biosynthesis, chorismate => phenylalanine	1	2	50
DMG2200339	Amino acid metabolism	Aromatic amino acid metabolism	M00024	Phenylalanine biosynthesis, chorismate => phenylalanine	1	2	50
DMG2200340	Amino acid metabolism	Aromatic amino acid metabolism	M00024	Phenylalanine biosynthesis, chorismate => phenylalanine	1	2	50
DMG2200341	Amino acid metabolism	Aromatic amino acid metabolism	M00024	Phenylalanine biosynthesis, chorismate => phenylalanine	1	2	50
DMG2200342	Amino acid metabolism	Aromatic amino acid metabolism	M00024	Phenylalanine biosynthesis, chorismate => phenylalanine	1	2	50
DMG2200344	Amino acid metabolism	Aromatic amino acid metabolism	M00024	Phenylalanine biosynthesis, chorismate => phenylalanine	1	2	50
DMG2200345	Amino acid metabolism	Aromatic amino acid metabolism	M00024	Phenylalanine biosynthesis, chorismate => phenylalanine	1	2	50
DMG2200346	Amino acid metabolism	Aromatic amino acid metabolism	M00024	Phenylalanine biosynthesis, chorismate => phenylalanine	1	2	50
DMG2200347	Amino acid metabolism	Aromatic amino acid metabolism	M00024	Phenylalanine biosynthesis, chorismate => phenylalanine	1	2	50
DMG2200348	Amino acid metabolism	Aromatic amino acid metabolism	M00024	Phenylalanine biosynthesis, chorismate => phenylalanine	1	2	50
DMG2200350	Amino acid metabolism	Aromatic amino acid metabolism	M00024	Phenylalanine biosynthesis, chorismate => phenylalanine	1	2	50
DMG2200351	Amino acid metabolism	Aromatic amino acid metabolism	M00024	Phenylalanine biosynthesis, chorismate => phenylalanine	1	2	50
DMG2200352	Amino acid metabolism	Aromatic amino acid metabolism	M00024	Phenylalanine biosynthesis, chorismate => phenylalanine	1	2	50
DMG2200353	Amino acid metabolism	Aromatic amino acid metabolism	M00024	Phenylalanine biosynthesis, chorismate => phenylalanine	1	2	50
DMG2200354	Amino acid metabolism	Aromatic amino acid metabolism	M00024	Phenylalanine biosynthesis, chorismate => phenylalanine	1	2	50
DMG2200356	Amino acid metabolism	Aromatic amino acid metabolism	M00024	Phenylalanine biosynthesis, chorismate => phenylalanine	1	2	50
DMG2200358	Amino acid metabolism	Aromatic amino acid metabolism	M00024	Phenylalanine biosynthesis, chorismate => phenylalanine	1	2	50
DMG2200359	Amino acid metabolism	Aromatic amino acid metabolism	M00024	Phenylalanine biosynthesis, chorismate => phenylalanine	1	2	50
DMG2200360	Amino acid metabolism	Aromatic amino acid metabolism	M00024	Phenylalanine biosynthesis, chorismate => phenylalanine	1	2	50
DMG2200361	Amino acid metabolism	Aromatic amino acid metabolism	M00024	Phenylalanine biosynthesis, chorismate => phenylalanine	1	2	50
DMG2200362	Amino acid metabolism	Aromatic amino acid metabolism	M00024	Phenylalanine biosynthesis, chorismate => phenylalanine	1	2	50
DMG2200363	Amino acid metabolism	Aromatic amino acid metabolism	M00024	Phenylalanine biosynthesis, chorismate => phenylalanine	1	2	50
DMG2200282	Amino acid metabolism	Aromatic amino acid metabolism	M00024	Phenylalanine biosynthesis, chorismate => phenylalanine	0	2	0
DMG2200290	Amino acid metabolism	Aromatic amino acid metabolism	M00024	Phenylalanine biosynthesis, chorismate => phenylalanine	0	2	0
DMG2200335	Amino acid metabolism	Aromatic amino acid metabolism	M00024	Phenylalanine biosynthesis, chorismate => phenylalanine	0	2	0
DMG2200349	Amino acid metabolism	Aromatic amino acid metabolism	M00024	Phenylalanine biosynthesis, chorismate => phenylalanine	0	2	0
DMG2200357	Amino acid metabolism	Aromatic amino acid metabolism	M00024	Phenylalanine biosynthesis, chorismate => phenylalanine	0	2	0
DMG2200283	Amino acid metabolism	Aromatic amino acid metabolism	M00025	Tyrosine biosynthesis, chorismate => tyrosine	2	2	100
DMG2200293	Amino acid metabolism	Aromatic amino acid metabolism	M00025	Tyrosine biosynthesis, chorismate => tyrosine	2	2	100
DMG2200337	Amino acid metabolism	Aromatic amino acid metabolism	M00025	Tyrosine biosynthesis, chorismate => tyrosine	2	2	100
DMG2200338	Amino acid metabolism	Aromatic amino acid metabolism	M00025	Tyrosine biosynthesis, chorismate => tyrosine	2	2	100
DMG2200343	Amino acid metabolism	Aromatic amino acid metabolism	M00025	Tyrosine biosynthesis, chorismate => tyrosine	2	2	100
DMG2200355	Amino acid metabolism	Aromatic amino acid metabolism	M00025	Tyrosine biosynthesis, chorismate => tyrosine	2	2	100
DMG2200282	Amino acid metabolism	Aromatic amino acid metabolism	M00025	Tyrosine biosynthesis, chorismate => tyrosine	1	2	50
DMG2200284	Amino acid metabolism	Aromatic amino acid metabolism	M00025	Tyrosine biosynthesis, chorismate => tyrosine	1	2	50
DMG2200285	Amino acid metabolism	Aromatic amino acid metabolism	M00025	Tyrosine biosynthesis, chorismate => tyrosine	1	2	50
DMG2200286	Amino acid metabolism	Aromatic amino acid metabolism	M00025	Tyrosine biosynthesis, chorismate => tyrosine	1	2	50
DMG2200287	Amino acid metabolism	Aromatic amino acid metabolism	M00025	Tyrosine biosynthesis, chorismate => tyrosine	1	2	50
DMG2200288	Amino acid metabolism	Aromatic amino acid metabolism	M00025	Tyrosine biosynthesis, chorismate => tyrosine	1	2	50
DMG2200289	Amino acid metabolism	Aromatic amino acid metabolism	M00025	Tyrosine biosynthesis, chorismate => tyrosine	1	2	50
DMG2200291	Amino acid metabolism	Aromatic amino acid metabolism	M00025	Tyrosine biosynthesis, chorismate => tyrosine	1	2	50
DMG2200292	Amino acid metabolism	Aromatic amino acid metabolism	M00025	Tyrosine biosynthesis, chorismate => tyrosine	1	2	50
DMG2200294	Amino acid metabolism	Aromatic amino acid metabolism	M00025	Tyrosine biosynthesis, chorismate => tyrosine	1	2	50
DMG2200295	Amino acid metabolism	Aromatic amino acid metabolism	M00025	Tyrosine biosynthesis, chorismate => tyrosine	1	2	50
DMG2200296	Amino acid metabolism	Aromatic amino acid metabolism	M00025	Tyrosine biosynthesis, chorismate => tyrosine	1	2	50
DMG2200297	Amino acid metabolism	Aromatic amino acid metabolism	M00025	Tyrosine biosynthesis, chorismate => tyrosine	1	2	50
DMG2200298	Amino acid metabolism	Aromatic amino acid metabolism	M00025	Tyrosine biosynthesis, chorismate => tyrosine	1	2	50
DMG2200299	Amino acid metabolism	Aromatic amino acid metabolism	M00025	Tyrosine biosynthesis, chorismate => tyrosine	1	2	50
DMG2200300	Amino acid metabolism	Aromatic amino acid metabolism	M00025	Tyrosine biosynthesis, chorismate => tyrosine	1	2	50
DMG2200301	Amino acid metabolism	Aromatic amino acid metabolism	M00025	Tyrosine biosynthesis, chorismate => tyrosine	1	2	50
DMG2200302	Amino acid metabolism	Aromatic amino acid metabolism	M00025	Tyrosine biosynthesis, chorismate => tyrosine	1	2	50
DMG2200303	Amino acid metabolism	Aromatic amino acid metabolism	M00025	Tyrosine biosynthesis, chorismate => tyrosine	1	2	50
DMG2200304	Amino acid metabolism	Aromatic amino acid metabolism	M00025	Tyrosine biosynthesis, chorismate => tyrosine	1	2	50
DMG2200305	Amino acid metabolism	Aromatic amino acid metabolism	M00025	Tyrosine biosynthesis, chorismate => tyrosine	1	2	50
DMG2200306	Amino acid metabolism	Aromatic amino acid metabolism	M00025	Tyrosine biosynthesis, chorismate => tyrosine	1	2	50
DMG2200307	Amino acid metabolism	Aromatic amino acid metabolism	M00025	Tyrosine biosynthesis, chorismate => tyrosine	1	2	50
DMG2200308	Amino acid metabolism	Aromatic amino acid metabolism	M00025	Tyrosine biosynthesis, chorismate => tyrosine	1	2	50
DMG2200309	Amino acid metabolism	Aromatic amino acid metabolism	M00025	Tyrosine biosynthesis, chorismate => tyrosine	1	2	50
DMG2200310	Amino acid metabolism	Aromatic amino acid metabolism	M00025	Tyrosine biosynthesis, chorismate => tyrosine	1	2	50
DMG2200311	Amino acid metabolism	Aromatic amino acid metabolism	M00025	Tyrosine biosynthesis, chorismate => tyrosine	1	2	50
DMG2200312	Amino acid metabolism	Aromatic amino acid metabolism	M00025	Tyrosine biosynthesis, chorismate => tyrosine	1	2	50
DMG2200313	Amino acid metabolism	Aromatic amino acid metabolism	M00025	Tyrosine biosynthesis, chorismate => tyrosine	1	2	50
DMG2200314	Amino acid metabolism	Aromatic amino acid metabolism	M00025	Tyrosine biosynthesis, chorismate => tyrosine	1	2	50
DMG2200315	Amino acid metabolism	Aromatic amino acid metabolism	M00025	Tyrosine biosynthesis, chorismate => tyrosine	1	2	50
DMG2200316	Amino acid metabolism	Aromatic amino acid metabolism	M00025	Tyrosine biosynthesis, chorismate => tyrosine	1	2	50
DMG2200317	Amino acid metabolism	Aromatic amino acid metabolism	M00025	Tyrosine biosynthesis, chorismate => tyrosine	1	2	50
DMG2200318	Amino acid metabolism	Aromatic amino acid metabolism	M00025	Tyrosine biosynthesis, chorismate => tyrosine	1	2	50
DMG2200319	Amino acid metabolism	Aromatic amino acid metabolism	M00025	Tyrosine biosynthesis, chorismate => tyrosine	1	2	50
DMG2200320	Amino acid metabolism	Aromatic amino acid metabolism	M00025	Tyrosine biosynthesis, chorismate => tyrosine	1	2	50
DMG2200321	Amino acid metabolism	Aromatic amino acid metabolism	M00025	Tyrosine biosynthesis, chorismate => tyrosine	1	2	50
DMG2200323	Amino acid metabolism	Aromatic amino acid metabolism	M00025	Tyrosine biosynthesis, chorismate => tyrosine	1	2	50
DMG2200324	Amino acid metabolism	Aromatic amino acid metabolism	M00025	Tyrosine biosynthesis, chorismate => tyrosine	1	2	50
DMG2200325	Amino acid metabolism	Aromatic amino acid metabolism	M00025	Tyrosine biosynthesis, chorismate => tyrosine	1	2	50
DMG2200326	Amino acid metabolism	Aromatic amino acid metabolism	M00025	Tyrosine biosynthesis, chorismate => tyrosine	1	2	50
DMG2200327	Amino acid metabolism	Aromatic amino acid metabolism	M00025	Tyrosine biosynthesis, chorismate => tyrosine	1	2	50
DMG2200328	Amino acid metabolism	Aromatic amino acid metabolism	M00025	Tyrosine biosynthesis, chorismate => tyrosine	1	2	50
DMG2200329	Amino acid metabolism	Aromatic amino acid metabolism	M00025	Tyrosine biosynthesis, chorismate => tyrosine	1	2	50
DMG2200330	Amino acid metabolism	Aromatic amino acid metabolism	M00025	Tyrosine biosynthesis, chorismate => tyrosine	1	2	50
DMG2200331	Amino acid metabolism	Aromatic amino acid metabolism	M00025	Tyrosine biosynthesis, chorismate => tyrosine	1	2	50
DMG2200332	Amino acid metabolism	Aromatic amino acid metabolism	M00025	Tyrosine biosynthesis, chorismate => tyrosine	1	2	50
DMG2200333	Amino acid metabolism	Aromatic amino acid metabolism	M00025	Tyrosine biosynthesis, chorismate => tyrosine	1	2	50
DMG2200334	Amino acid metabolism	Aromatic amino acid metabolism	M00025	Tyrosine biosynthesis, chorismate => tyrosine	1	2	50
DMG2200336	Amino acid metabolism	Aromatic amino acid metabolism	M00025	Tyrosine biosynthesis, chorismate => tyrosine	1	2	50
DMG2200339	Amino acid metabolism	Aromatic amino acid metabolism	M00025	Tyrosine biosynthesis, chorismate => tyrosine	1	2	50
DMG2200340	Amino acid metabolism	Aromatic amino acid metabolism	M00025	Tyrosine biosynthesis, chorismate => tyrosine	1	2	50
DMG2200341	Amino acid metabolism	Aromatic amino acid metabolism	M00025	Tyrosine biosynthesis, chorismate => tyrosine	1	2	50
DMG2200342	Amino acid metabolism	Aromatic amino acid metabolism	M00025	Tyrosine biosynthesis, chorismate => tyrosine	1	2	50
DMG2200345	Amino acid metabolism	Aromatic amino acid metabolism	M00025	Tyrosine biosynthesis, chorismate => tyrosine	1	2	50
DMG2200346	Amino acid metabolism	Aromatic amino acid metabolism	M00025	Tyrosine biosynthesis, chorismate => tyrosine	1	2	50
DMG2200347	Amino acid metabolism	Aromatic amino acid metabolism	M00025	Tyrosine biosynthesis, chorismate => tyrosine	1	2	50
DMG2200348	Amino acid metabolism	Aromatic amino acid metabolism	M00025	Tyrosine biosynthesis, chorismate => tyrosine	1	2	50
DMG2200349	Amino acid metabolism	Aromatic amino acid metabolism	M00025	Tyrosine biosynthesis, chorismate => tyrosine	1	2	50
DMG2200350	Amino acid metabolism	Aromatic amino acid metabolism	M00025	Tyrosine biosynthesis, chorismate => tyrosine	1	2	50
DMG2200351	Amino acid metabolism	Aromatic amino acid metabolism	M00025	Tyrosine biosynthesis, chorismate => tyrosine	1	2	50
DMG2200352	Amino acid metabolism	Aromatic amino acid metabolism	M00025	Tyrosine biosynthesis, chorismate => tyrosine	1	2	50
DMG2200353	Amino acid metabolism	Aromatic amino acid metabolism	M00025	Tyrosine biosynthesis, chorismate => tyrosine	1	2	50
DMG2200354	Amino acid metabolism	Aromatic amino acid metabolism	M00025	Tyrosine biosynthesis, chorismate => tyrosine	1	2	50
DMG2200356	Amino acid metabolism	Aromatic amino acid metabolism	M00025	Tyrosine biosynthesis, chorismate => tyrosine	1	2	50
DMG2200357	Amino acid metabolism	Aromatic amino acid metabolism	M00025	Tyrosine biosynthesis, chorismate => tyrosine	1	2	50
DMG2200358	Amino acid metabolism	Aromatic amino acid metabolism	M00025	Tyrosine biosynthesis, chorismate => tyrosine	1	2	50
DMG2200359	Amino acid metabolism	Aromatic amino acid metabolism	M00025	Tyrosine biosynthesis, chorismate => tyrosine	1	2	50
DMG2200360	Amino acid metabolism	Aromatic amino acid metabolism	M00025	Tyrosine biosynthesis, chorismate => tyrosine	1	2	50
DMG2200361	Amino acid metabolism	Aromatic amino acid metabolism	M00025	Tyrosine biosynthesis, chorismate => tyrosine	1	2	50
DMG2200362	Amino acid metabolism	Aromatic amino acid metabolism	M00025	Tyrosine biosynthesis, chorismate => tyrosine	1	2	50
DMG2200363	Amino acid metabolism	Aromatic amino acid metabolism	M00025	Tyrosine biosynthesis, chorismate => tyrosine	1	2	50
DMG2200290	Amino acid metabolism	Aromatic amino acid metabolism	M00025	Tyrosine biosynthesis, chorismate => tyrosine	0	2	0
DMG2200322	Amino acid metabolism	Aromatic amino acid metabolism	M00025	Tyrosine biosynthesis, chorismate => tyrosine	0	2	0
DMG2200335	Amino acid metabolism	Aromatic amino acid metabolism	M00025	Tyrosine biosynthesis, chorismate => tyrosine	0	2	0
DMG2200344	Amino acid metabolism	Aromatic amino acid metabolism	M00025	Tyrosine biosynthesis, chorismate => tyrosine	0	2	0
DMG2200282	Amino acid metabolism	Histidine metabolism	M00026	Histidine biosynthesis, PRPP => histidine	6	6	100
DMG2200283	Amino acid metabolism	Histidine metabolism	M00026	Histidine biosynthesis, PRPP => histidine	6	6	100
DMG2200284	Amino acid metabolism	Histidine metabolism	M00026	Histidine biosynthesis, PRPP => histidine	6	6	100
DMG2200285	Amino acid metabolism	Histidine metabolism	M00026	Histidine biosynthesis, PRPP => histidine	6	6	100
DMG2200286	Amino acid metabolism	Histidine metabolism	M00026	Histidine biosynthesis, PRPP => histidine	6	6	100
DMG2200287	Amino acid metabolism	Histidine metabolism	M00026	Histidine biosynthesis, PRPP => histidine	6	6	100
DMG2200291	Amino acid metabolism	Histidine metabolism	M00026	Histidine biosynthesis, PRPP => histidine	6	6	100
DMG2200293	Amino acid metabolism	Histidine metabolism	M00026	Histidine biosynthesis, PRPP => histidine	6	6	100
DMG2200294	Amino acid metabolism	Histidine metabolism	M00026	Histidine biosynthesis, PRPP => histidine	6	6	100
DMG2200295	Amino acid metabolism	Histidine metabolism	M00026	Histidine biosynthesis, PRPP => histidine	6	6	100
DMG2200298	Amino acid metabolism	Histidine metabolism	M00026	Histidine biosynthesis, PRPP => histidine	6	6	100
DMG2200300	Amino acid metabolism	Histidine metabolism	M00026	Histidine biosynthesis, PRPP => histidine	6	6	100
DMG2200303	Amino acid metabolism	Histidine metabolism	M00026	Histidine biosynthesis, PRPP => histidine	6	6	100
DMG2200304	Amino acid metabolism	Histidine metabolism	M00026	Histidine biosynthesis, PRPP => histidine	6	6	100
DMG2200306	Amino acid metabolism	Histidine metabolism	M00026	Histidine biosynthesis, PRPP => histidine	6	6	100
DMG2200308	Amino acid metabolism	Histidine metabolism	M00026	Histidine biosynthesis, PRPP => histidine	6	6	100
DMG2200317	Amino acid metabolism	Histidine metabolism	M00026	Histidine biosynthesis, PRPP => histidine	6	6	100
DMG2200318	Amino acid metabolism	Histidine metabolism	M00026	Histidine biosynthesis, PRPP => histidine	6	6	100
DMG2200319	Amino acid metabolism	Histidine metabolism	M00026	Histidine biosynthesis, PRPP => histidine	6	6	100
DMG2200325	Amino acid metabolism	Histidine metabolism	M00026	Histidine biosynthesis, PRPP => histidine	6	6	100
DMG2200327	Amino acid metabolism	Histidine metabolism	M00026	Histidine biosynthesis, PRPP => histidine	6	6	100
DMG2200330	Amino acid metabolism	Histidine metabolism	M00026	Histidine biosynthesis, PRPP => histidine	6	6	100
DMG2200332	Amino acid metabolism	Histidine metabolism	M00026	Histidine biosynthesis, PRPP => histidine	6	6	100
DMG2200335	Amino acid metabolism	Histidine metabolism	M00026	Histidine biosynthesis, PRPP => histidine	6	6	100
DMG2200336	Amino acid metabolism	Histidine metabolism	M00026	Histidine biosynthesis, PRPP => histidine	6	6	100
DMG2200337	Amino acid metabolism	Histidine metabolism	M00026	Histidine biosynthesis, PRPP => histidine	6	6	100
DMG2200338	Amino acid metabolism	Histidine metabolism	M00026	Histidine biosynthesis, PRPP => histidine	6	6	100
DMG2200339	Amino acid metabolism	Histidine metabolism	M00026	Histidine biosynthesis, PRPP => histidine	6	6	100
DMG2200340	Amino acid metabolism	Histidine metabolism	M00026	Histidine biosynthesis, PRPP => histidine	6	6	100
DMG2200342	Amino acid metabolism	Histidine metabolism	M00026	Histidine biosynthesis, PRPP => histidine	6	6	100
DMG2200345	Amino acid metabolism	Histidine metabolism	M00026	Histidine biosynthesis, PRPP => histidine	6	6	100
DMG2200348	Amino acid metabolism	Histidine metabolism	M00026	Histidine biosynthesis, PRPP => histidine	6	6	100
DMG2200349	Amino acid metabolism	Histidine metabolism	M00026	Histidine biosynthesis, PRPP => histidine	6	6	100
DMG2200351	Amino acid metabolism	Histidine metabolism	M00026	Histidine biosynthesis, PRPP => histidine	6	6	100
DMG2200353	Amino acid metabolism	Histidine metabolism	M00026	Histidine biosynthesis, PRPP => histidine	6	6	100
DMG2200354	Amino acid metabolism	Histidine metabolism	M00026	Histidine biosynthesis, PRPP => histidine	6	6	100
DMG2200355	Amino acid metabolism	Histidine metabolism	M00026	Histidine biosynthesis, PRPP => histidine	6	6	100
DMG2200357	Amino acid metabolism	Histidine metabolism	M00026	Histidine biosynthesis, PRPP => histidine	6	6	100
DMG2200358	Amino acid metabolism	Histidine metabolism	M00026	Histidine biosynthesis, PRPP => histidine	6	6	100
DMG2200360	Amino acid metabolism	Histidine metabolism	M00026	Histidine biosynthesis, PRPP => histidine	6	6	100
DMG2200362	Amino acid metabolism	Histidine metabolism	M00026	Histidine biosynthesis, PRPP => histidine	6	6	100
DMG2200363	Amino acid metabolism	Histidine metabolism	M00026	Histidine biosynthesis, PRPP => histidine	6	6	100
DMG2200288	Amino acid metabolism	Histidine metabolism	M00026	Histidine biosynthesis, PRPP => histidine	5	6	83.33
DMG2200289	Amino acid metabolism	Histidine metabolism	M00026	Histidine biosynthesis, PRPP => histidine	5	6	83.33
DMG2200290	Amino acid metabolism	Histidine metabolism	M00026	Histidine biosynthesis, PRPP => histidine	5	6	83.33
DMG2200292	Amino acid metabolism	Histidine metabolism	M00026	Histidine biosynthesis, PRPP => histidine	5	6	83.33
DMG2200296	Amino acid metabolism	Histidine metabolism	M00026	Histidine biosynthesis, PRPP => histidine	5	6	83.33
DMG2200299	Amino acid metabolism	Histidine metabolism	M00026	Histidine biosynthesis, PRPP => histidine	5	6	83.33
DMG2200301	Amino acid metabolism	Histidine metabolism	M00026	Histidine biosynthesis, PRPP => histidine	5	6	83.33
DMG2200302	Amino acid metabolism	Histidine metabolism	M00026	Histidine biosynthesis, PRPP => histidine	5	6	83.33
DMG2200305	Amino acid metabolism	Histidine metabolism	M00026	Histidine biosynthesis, PRPP => histidine	5	6	83.33
DMG2200307	Amino acid metabolism	Histidine metabolism	M00026	Histidine biosynthesis, PRPP => histidine	5	6	83.33
DMG2200310	Amino acid metabolism	Histidine metabolism	M00026	Histidine biosynthesis, PRPP => histidine	5	6	83.33
DMG2200311	Amino acid metabolism	Histidine metabolism	M00026	Histidine biosynthesis, PRPP => histidine	5	6	83.33
DMG2200313	Amino acid metabolism	Histidine metabolism	M00026	Histidine biosynthesis, PRPP => histidine	5	6	83.33
DMG2200314	Amino acid metabolism	Histidine metabolism	M00026	Histidine biosynthesis, PRPP => histidine	5	6	83.33
DMG2200315	Amino acid metabolism	Histidine metabolism	M00026	Histidine biosynthesis, PRPP => histidine	5	6	83.33
DMG2200316	Amino acid metabolism	Histidine metabolism	M00026	Histidine biosynthesis, PRPP => histidine	5	6	83.33
DMG2200320	Amino acid metabolism	Histidine metabolism	M00026	Histidine biosynthesis, PRPP => histidine	5	6	83.33
DMG2200321	Amino acid metabolism	Histidine metabolism	M00026	Histidine biosynthesis, PRPP => histidine	5	6	83.33
DMG2200322	Amino acid metabolism	Histidine metabolism	M00026	Histidine biosynthesis, PRPP => histidine	5	6	83.33
DMG2200323	Amino acid metabolism	Histidine metabolism	M00026	Histidine biosynthesis, PRPP => histidine	5	6	83.33
DMG2200324	Amino acid metabolism	Histidine metabolism	M00026	Histidine biosynthesis, PRPP => histidine	5	6	83.33
DMG2200326	Amino acid metabolism	Histidine metabolism	M00026	Histidine biosynthesis, PRPP => histidine	5	6	83.33
DMG2200328	Amino acid metabolism	Histidine metabolism	M00026	Histidine biosynthesis, PRPP => histidine	5	6	83.33
DMG2200329	Amino acid metabolism	Histidine metabolism	M00026	Histidine biosynthesis, PRPP => histidine	5	6	83.33
DMG2200331	Amino acid metabolism	Histidine metabolism	M00026	Histidine biosynthesis, PRPP => histidine	5	6	83.33
DMG2200333	Amino acid metabolism	Histidine metabolism	M00026	Histidine biosynthesis, PRPP => histidine	5	6	83.33
DMG2200334	Amino acid metabolism	Histidine metabolism	M00026	Histidine biosynthesis, PRPP => histidine	5	6	83.33
DMG2200341	Amino acid metabolism	Histidine metabolism	M00026	Histidine biosynthesis, PRPP => histidine	5	6	83.33
DMG2200343	Amino acid metabolism	Histidine metabolism	M00026	Histidine biosynthesis, PRPP => histidine	5	6	83.33
DMG2200344	Amino acid metabolism	Histidine metabolism	M00026	Histidine biosynthesis, PRPP => histidine	5	6	83.33
DMG2200346	Amino acid metabolism	Histidine metabolism	M00026	Histidine biosynthesis, PRPP => histidine	5	6	83.33
DMG2200347	Amino acid metabolism	Histidine metabolism	M00026	Histidine biosynthesis, PRPP => histidine	5	6	83.33
DMG2200350	Amino acid metabolism	Histidine metabolism	M00026	Histidine biosynthesis, PRPP => histidine	5	6	83.33
DMG2200352	Amino acid metabolism	Histidine metabolism	M00026	Histidine biosynthesis, PRPP => histidine	5	6	83.33
DMG2200356	Amino acid metabolism	Histidine metabolism	M00026	Histidine biosynthesis, PRPP => histidine	5	6	83.33
DMG2200359	Amino acid metabolism	Histidine metabolism	M00026	Histidine biosynthesis, PRPP => histidine	5	6	83.33
DMG2200361	Amino acid metabolism	Histidine metabolism	M00026	Histidine biosynthesis, PRPP => histidine	5	6	83.33
DMG2200297	Amino acid metabolism	Histidine metabolism	M00026	Histidine biosynthesis, PRPP => histidine	3	6	50
DMG2200309	Amino acid metabolism	Histidine metabolism	M00026	Histidine biosynthesis, PRPP => histidine	3	6	50
DMG2200312	Amino acid metabolism	Histidine metabolism	M00026	Histidine biosynthesis, PRPP => histidine	3	6	50
DMG2200306	Amino acid metabolism	Other amino acid metabolism	M00027	GABA (gamma-Aminobutyrate) shunt	3	3	100
DMG2200312	Amino acid metabolism	Other amino acid metabolism	M00027	GABA (gamma-Aminobutyrate) shunt	3	3	100
DMG2200283	Amino acid metabolism	Other amino acid metabolism	M00027	GABA (gamma-Aminobutyrate) shunt	2	3	66.67
DMG2200288	Amino acid metabolism	Other amino acid metabolism	M00027	GABA (gamma-Aminobutyrate) shunt	2	3	66.67
DMG2200289	Amino acid metabolism	Other amino acid metabolism	M00027	GABA (gamma-Aminobutyrate) shunt	2	3	66.67
DMG2200292	Amino acid metabolism	Other amino acid metabolism	M00027	GABA (gamma-Aminobutyrate) shunt	2	3	66.67
DMG2200297	Amino acid metabolism	Other amino acid metabolism	M00027	GABA (gamma-Aminobutyrate) shunt	2	3	66.67
DMG2200298	Amino acid metabolism	Other amino acid metabolism	M00027	GABA (gamma-Aminobutyrate) shunt	2	3	66.67
DMG2200299	Amino acid metabolism	Other amino acid metabolism	M00027	GABA (gamma-Aminobutyrate) shunt	2	3	66.67
DMG2200300	Amino acid metabolism	Other amino acid metabolism	M00027	GABA (gamma-Aminobutyrate) shunt	2	3	66.67
DMG2200304	Amino acid metabolism	Other amino acid metabolism	M00027	GABA (gamma-Aminobutyrate) shunt	2	3	66.67
DMG2200305	Amino acid metabolism	Other amino acid metabolism	M00027	GABA (gamma-Aminobutyrate) shunt	2	3	66.67
DMG2200307	Amino acid metabolism	Other amino acid metabolism	M00027	GABA (gamma-Aminobutyrate) shunt	2	3	66.67
DMG2200309	Amino acid metabolism	Other amino acid metabolism	M00027	GABA (gamma-Aminobutyrate) shunt	2	3	66.67
DMG2200310	Amino acid metabolism	Other amino acid metabolism	M00027	GABA (gamma-Aminobutyrate) shunt	2	3	66.67
DMG2200311	Amino acid metabolism	Other amino acid metabolism	M00027	GABA (gamma-Aminobutyrate) shunt	2	3	66.67
DMG2200315	Amino acid metabolism	Other amino acid metabolism	M00027	GABA (gamma-Aminobutyrate) shunt	2	3	66.67
DMG2200317	Amino acid metabolism	Other amino acid metabolism	M00027	GABA (gamma-Aminobutyrate) shunt	2	3	66.67
DMG2200318	Amino acid metabolism	Other amino acid metabolism	M00027	GABA (gamma-Aminobutyrate) shunt	2	3	66.67
DMG2200319	Amino acid metabolism	Other amino acid metabolism	M00027	GABA (gamma-Aminobutyrate) shunt	2	3	66.67
DMG2200320	Amino acid metabolism	Other amino acid metabolism	M00027	GABA (gamma-Aminobutyrate) shunt	2	3	66.67
DMG2200321	Amino acid metabolism	Other amino acid metabolism	M00027	GABA (gamma-Aminobutyrate) shunt	2	3	66.67
DMG2200325	Amino acid metabolism	Other amino acid metabolism	M00027	GABA (gamma-Aminobutyrate) shunt	2	3	66.67
DMG2200327	Amino acid metabolism	Other amino acid metabolism	M00027	GABA (gamma-Aminobutyrate) shunt	2	3	66.67
DMG2200329	Amino acid metabolism	Other amino acid metabolism	M00027	GABA (gamma-Aminobutyrate) shunt	2	3	66.67
DMG2200331	Amino acid metabolism	Other amino acid metabolism	M00027	GABA (gamma-Aminobutyrate) shunt	2	3	66.67
DMG2200332	Amino acid metabolism	Other amino acid metabolism	M00027	GABA (gamma-Aminobutyrate) shunt	2	3	66.67
DMG2200335	Amino acid metabolism	Other amino acid metabolism	M00027	GABA (gamma-Aminobutyrate) shunt	2	3	66.67
DMG2200336	Amino acid metabolism	Other amino acid metabolism	M00027	GABA (gamma-Aminobutyrate) shunt	2	3	66.67
DMG2200337	Amino acid metabolism	Other amino acid metabolism	M00027	GABA (gamma-Aminobutyrate) shunt	2	3	66.67
DMG2200338	Amino acid metabolism	Other amino acid metabolism	M00027	GABA (gamma-Aminobutyrate) shunt	2	3	66.67
[truncated: 25,017 more rows]
